# Supplementary material for: Glycan Fingerprint of Malignant Pleural Mesothelioma
Source: Int J Mol Sci. 2026 Jul 9;27(14):6134. doi: 10.3390/ijms27146134 (PMC13410575; doi:10.3390/ijms27146134)
Supplement: Supplementary file 1 [file ijms-27-06134-s001.zip]

Archive with 11 entries (11 files):
- S10_Detailed_sample_information.xlsx
- S11_File_PLSDA_CM_and_Model.pdf
- S1_Confusion_Matrix.pdf
- S2_Table_CNN_AllStep10.xlsx
- S3_Table_CNN_Mezo_PleurStep10.xlsx
- S4_Figure_Nglycomics_workflow_NEW v2.tif
- S5_Table_UPLC_RawData.xlsx
- S6_Figure_Raw_UPLC_Chromatograms.pdf
- S7_Figure_Summed_MS_Spectra.pdf
- S8_Table_Mass_list.xlsx
- S9_CNN_Code_Full.pdf
