# Supplementary material for: Glycan Fingerprint of Malignant Pleural Mesothelioma
Source: Int J Mol Sci. 2026 Jul 9;27(14):6134. doi: 10.3390/ijms27146134 (PMC13410575; doi:10.3390/ijms27146134)
Supplement: Supplementary file 1 [file ijms-27-06134-s001.zip › S10_Detailed_sample_information.xlsx]

## Sheet: List1
Patient ID	Sample ID	Condition	M/F	age
Patient 1	MPM 1	Mesothelioma	M	71
Patient 2	MPM2	Mesothelioma	M	61
Patient 3	MPM3	Mesothelioma	M	56
Patient 4	MPM4A	Mesothelioma	M	71
Patient 4	MPM4B	Mesothelioma	M	71
Patient 5	MPM5	Mesothelioma	F	58
Patient 6	MPM6	Mesothelioma	M	36
Patient 7	MPM7A	Mesothelioma	M	63
Patient 7	MPM7B	Mesothelioma	M	63
Patient 8	MPM8	Mesothelioma	M	65
Patient 9	MPM9	Mesothelioma	M	63
Patient 10	MPM10	Mesothelioma	M	52
Patient 11	MPM11A	Mesothelioma	M	69
Patient 11	MPM11B	Mesothelioma	M	69
Patient 12	MPM12	Mesothelioma	M	77
Patient 13	MPM13	Mesothelioma	M	82
Patient 14	MPM14	Mesothelioma	M	60
Patient 15	MPM15	Mesothelioma	M	63
Patient 16	MPM16A	Mesothelioma	M	51
Patient 16	MPM16B	Mesothelioma	M	51
Patient 17	MPM17	Mesothelioma	M	60
Patient 18	MPM18	Mesothelioma	M	61
Patient 19	MPM19A	Mesothelioma	M	68
Patient 19	MPM19B	Mesothelioma	M	68
Patient 19	MPM19C	Mesothelioma	M	68
Patient 20	MPM20	Mesothelioma	M	48
Patient 21	MPM21A	Mesothelioma	M	69
Patient 21	MPM21B	Mesothelioma	M	69
Patient 22	MPM22A	Mesothelioma	F	45
Patient 22	MPM22B	Mesothelioma	F	45
Control 1	NP1	Normal pleura	M	62
Control 2	NP2	Normal pleura	M	64
Control 3	NP3	Normal pleura	M	60
Control 4	NP4	Normal pleura	M	77
Control 5	NP5	Normal pleura	M	71
Control 6	NP6	Normal pleura	M	50
Control 7	NP7	Normal pleura	M	67
Control 8	NP8	Normal pleura	M	64
Control 9	NP9	Normal pleura	F	72
Control 10	NP10	Normal pleura	F	73
Control 11	NP11	Normal pleura	M	71
Control 12	NP12	Normal pleura	M	71
Control 13	NP13	Normal pleura	M	64
Control 14	NP14	Normal pleura	M	64
Control 15	NP15	Normal pleura	M	64
Control 16	NP16	Normal pleura	M	64
Control 17	NP17	Normal pleura	M	64
Control 18	NP18	Normal pleura	M	64
Control 19	NP19	Normal pleura	M	68
Control 20	NP20	Normal pleura	M	68
Control 21	NP21	Normal pleura	M	68
Control 22	NP22	Normal pleura	M	68
Control 23	NP23	Normal pleura	M	68
Control 24	NP24	Normal pleura	M	52
Control 25	NP25	Normal pleura	M	52
Control 26	NP26	Normal pleura	M	52
Control 27	NP27	Normal pleura	M	52
Control 28	NP28	Normal pleura	M	71
Control 29	NP29	Normal pleura	M	71
Control 30	NP30	Normal pleura	M	71
