# Supplementary material for: Glycan Fingerprint of Malignant Pleural Mesothelioma
Source: Int J Mol Sci. 2026 Jul 9;27(14):6134. doi: 10.3390/ijms27146134 (PMC13410575; doi:10.3390/ijms27146134)
Supplement: Supplementary file 1 [file ijms-27-06134-s001.zip › S2_Table_CNN_AllStep10.xlsx]

## Sheet: Step10
Range	Accuracy	Precision	Recall	Specificity
450-460	0.4868	0.5685	0.4868	0.5223
460-470	0.5395	0.5452	0.5395	0.5223
470-480	0.4737	0.4898	0.4737	0.5223
480-490	0.4474	0.4792	0.4474	0.5223
490-500	0.5263	0.5766	0.5263	0.5223
500-510	0.3816	0.3822	0.3816	0.5223
510-520	0.3684	0.3012	0.3684	0.5223
520-530	0.3816	0.3141	0.3816	0.5223
530-540	0.3421	0.2765	0.3421	0.5223
540-550	0.4474	0.476	0.4474	0.5223
550-560	0.4605	0.4324	0.4605	0.5223
560-570	0.4605	0.4499	0.4605	0.5223
570-580	0.3684	0.2953	0.3684	0.5223
580-590	0.4079	0.3294	0.4079	0.5223
590-600	0.4211	0.3243	0.4211	0.5223
600-610	0.4079	0.3907	0.4079	0.5223
610-620	0.3947	0.339	0.3947	0.5223
620-630	0.3421	0.3621	0.3421	0.5223
630-640	0.3289	0.3142	0.3289	0.5223
640-650	0.3158	0.301	0.3158	0.5223
650-660	0.3026	0.3333	0.3026	0.5223
660-670	0.3947	0.3703	0.3947	0.5223
670-680	0.3816	0.3395	0.3816	0.5223
680-690	0.2895	0.2188	0.2895	0.5223
690-700	0.3421	0.4577	0.3421	0.5223
700-710	0.3421	0.3928	0.3421	0.5223
710-720	0.4211	0.3391	0.4211	0.5223
720-730	0.3947	0.3708	0.3947	0.5223
730-740	0.3553	0.3743	0.3553	0.5223
740-750	0.3289	0.245	0.3289	0.5223
750-760	0.3421	0.2655	0.3421	0.5223
760-770	0.3816	0.3098	0.3816	0.5223
770-780	0.3553	0.3244	0.3553	0.5223
780-790	0.3158	0.1737	0.3158	0.5223
790-800	0.4342	0.4323	0.4342	0.5223
800-810	0.4342	0.3809	0.4342	0.5223
810-820	0.3684	0.367	0.3684	0.5223
820-830	0.5	0.4905	0.5	0.5223
830-840	0.5921	0.5787	0.5921	0.5223
840-850	0.5921	0.5845	0.5921	0.5223
850-860	0.5921	0.5543	0.5921	0.5223
860-870	0.5395	0.5263	0.5395	0.5223
870-880	0.6184	0.6068	0.6184	0.5223
880-890	0.5263	0.5292	0.5263	0.5223
890-900	0.3421	0.4265	0.3421	0.5223
900-910	0.3947	0.3338	0.3947	0.5223
910-920	0.4737	0.4756	0.4737	0.5223
920-930	0.3684	0.4291	0.3684	0.5223
930-940	0.3816	0.2987	0.3816	0.5223
940-950	0.5789	0.562	0.5789	0.5223
950-960	0.5395	0.5089	0.5395	0.5223
960-970	0.5395	0.5731	0.5395	0.5223
970-980	0.5921	0.5945	0.5921	0.5223
980-990	0.5789	0.6004	0.5789	0.5223
990-1000	0.5263	0.3854	0.5263	0.5223
1000-1010	0.6053	0.6053	0.6053	0.5223
1010-1020	0.5132	0.4762	0.5132	0.5223
1020-1030	0.5	0.476	0.5	0.5223
1030-1040	0.6842	0.6956	0.6842	0.5223
1040-1050	0.6184	0.6229	0.6184	0.5223
1050-1060	0.4474	0.43	0.4474	0.5223
1060-1070	0.4868	0.527	0.4868	0.5223
1070-1080	0.5789	0.5749	0.5789	0.5223
1080-1090	0.4605	0.4525	0.4605	0.5223
1090-1100	0.4605	0.4677	0.4605	0.5223
1100-1110	0.3421	0.3032	0.3421	0.5223
1110-1120	0.4605	0.4288	0.4605	0.5223
1120-1130	0.4474	0.3343	0.4474	0.5223
1130-1140	0.5921	0.5455	0.5921	0.5223
1140-1150	0.6316	0.5819	0.6316	0.5223
1150-1160	0.5921	0.5756	0.5921	0.5223
1160-1170	0.6447	0.6182	0.6447	0.5223
1170-1180	0.6184	0.6171	0.6184	0.5223
1180-1190	0.6842	0.665	0.6842	0.5223
1190-1200	0.6579	0.6549	0.6579	0.5223
1200-1210	0.7632	0.769	0.7632	0.5223
1210-1220	0.6974	0.7095	0.6974	0.5223
1220-1230	0.6711	0.6611	0.6711	0.5223
1230-1240	0.6447	0.7315	0.6447	0.5223
1240-1250	0.6842	0.6997	0.6842	0.5223
1250-1260	0.6842	0.7328	0.6842	0.5223
1260-1270	0.5921	0.7002	0.5921	0.5223
1270-1280	0.5921	0.6053	0.5921	0.5223
1280-1290	0.5526	0.5453	0.5526	0.5223
1290-1300	0.6711	0.6697	0.6711	0.5223
1300-1310	0.5263	0.51	0.5263	0.5223
1310-1320	0.5526	0.5438	0.5526	0.5223
1320-1330	0.6184	0.6255	0.6184	0.5223
1330-1340	0.5789	0.5981	0.5789	0.5223
1340-1350	0.6711	0.6777	0.6711	0.5223
1350-1360	0.6053	0.5979	0.6053	0.5223
1360-1370	0.4605	0.3835	0.4605	0.5223
1370-1380	0.3947	0.3323	0.3947	0.5223
1380-1390	0.4605	0.4439	0.4605	0.5223
1390-1400	0.4868	0.498	0.4868	0.5223
1400-1410	0.4211	0.4482	0.4211	0.5223
1410-1420	0.3684	0.3051	0.3684	0.5223
1420-1430	0.4605	0.4028	0.4605	0.5223
1430-1440	0.5	0.5186	0.5	0.5223
1440-1450	0.5263	0.5308	0.5263	0.5223
1450-1460	0.5658	0.5579	0.5658	0.5223
1460-1470	0.4605	0.548	0.4605	0.5223
1470-1480	0.5263	0.483	0.5263	0.5223
1480-1490	0.5658	0.5712	0.5658	0.5223
1490-1500	0.4868	0.5076	0.4868	0.5223
1500-1510	0.5263	0.5277	0.5263	0.5223
1510-1520	0.3421	0.2695	0.3421	0.5223
1520-1530	0.3026	0.2627	0.3026	0.5223
1530-1540	0.4474	0.4653	0.4474	0.5223
1540-1550	0.5526	0.6214	0.5526	0.5223
1550-1560	0.4474	0.3937	0.4474	0.5223
1560-1570	0.5	0.4452	0.5	0.5223
1570-1580	0.4342	0.3523	0.4342	0.5223
1580-1590	0.3947	0.4084	0.3947	0.5223
1590-1600	0.4605	0.4628	0.4605	0.5223
1600-1610	0.4868	0.3975	0.4868	0.5223
1610-1620	0.4868	0.5172	0.4868	0.5223
1620-1630	0.5263	0.5341	0.5263	0.5223
1630-1640	0.5395	0.5505	0.5395	0.5223
1640-1650	0.4737	0.4269	0.4737	0.5223
1650-1660	0.6184	0.6133	0.6184	0.5223
1660-1670	0.7237	0.7166	0.7237	0.5223
1670-1680	0.6053	0.6031	0.6053	0.5223
1680-1690	0.5526	0.5466	0.5526	0.5223
1690-1700	0.4605	0.3863	0.4605	0.5223
1700-1710	0.5	0.5199	0.5	0.5223
1710-1720	0.3553	0.4134	0.3553	0.5223
1720-1730	0.5263	0.4984	0.5263	0.5223
1730-1740	0.6053	0.6537	0.6053	0.5223
1740-1750	0.5658	0.6258	0.5658	0.5223
1750-1760	0.4868	0.4892	0.4868	0.5223
1760-1770	0.5	0.5087	0.5	0.5223
1770-1780	0.5395	0.6041	0.5395	0.5223
1780-1790	0.4737	0.4101	0.4737	0.5223
1790-1800	0.4605	0.3458	0.4605	0.5223
1800-1810	0.4605	0.3326	0.4605	0.5223
1810-1820	0.4868	0.4699	0.4868	0.5223
1820-1830	0.4605	0.5475	0.4605	0.5223
1830-1840	0.4474	0.4437	0.4474	0.5223
1840-1850	0.3684	0.34	0.3684	0.5223
1850-1860	0.3158	0.2611	0.3158	0.5223
1860-1870	0.3553	0.3019	0.3553	0.5223
1870-1880	0.3684	0.3403	0.3684	0.5223
1880-1890	0.4079	0.373	0.4079	0.5223
1890-1900	0.3947	0.4033	0.3947	0.5223
1900-1910	0.4079	0.3967	0.4079	0.5223
1910-1920	0.3158	0.2748	0.3158	0.5223
1920-1930	0.3289	0.263	0.3289	0.5223
1930-1940	0.3816	0.4127	0.3816	0.5223
1940-1950	0.3947	0.3335	0.3947	0.5223
1950-1960	0.3816	0.327	0.3816	0.5223
1960-1970	0.3684	0.2917	0.3684	0.5223
1970-1980	0.2105	0.191	0.2105	0.5223
1980-1990	0.2895	0.251	0.2895	0.5223
1990-2000	0.3158	0.2459	0.3158	0.5223
2000-2010	0.3289	0.2948	0.3289	0.5223
2010-2020	0.3421	0.3242	0.3421	0.5223
2020-2030	0.3816	0.3151	0.3816	0.5223
2030-2040	0.3289	0.2572	0.3289	0.5223
2040-2050	0.3684	0.2928	0.3684	0.5223
2050-2060	0.3026	0.2778	0.3026	0.5223
2060-2070	0.4079	0.3995	0.4079	0.5223
2070-2080	0.3947	0.402	0.3947	0.5223
2080-2090	0.3553	0.2964	0.3553	0.5223
2090-2100	0.2763	0.2285	0.2763	0.5223
2100-2110	0.3816	0.4098	0.3816	0.5223
2110-2120	0.4211	0.4179	0.4211	0.5223
2120-2130	0.3684	0.2986	0.3684	0.5223
2130-2140	0.4342	0.4151	0.4342	0.5223
2140-2150	0.3158	0.2659	0.3158	0.5223
2150-2160	0.2237	0.1688	0.2237	0.5223
2160-2170	0.4737	0.4021	0.4737	0.5223
2170-2180	0.4079	0.3563	0.4079	0.5223
2180-2190	0.3816	0.3196	0.3816	0.5223
2190-2200	0.3684	0.301	0.3684	0.5223
2200-2210	0.4079	0.3419	0.4079	0.5223
2210-2220	0.3553	0.332	0.3553	0.5223
2220-2230	0.4342	0.3753	0.4342	0.5223
2230-2240	0.4079	0.2958	0.4079	0.5223
2240-2250	0.4474	0.2587	0.4474	0.5223
2250-2260	0.4605	0.3838	0.4605	0.5223
2260-2270	0.2632	0.2345	0.2632	0.5223
2270-2280	0.3947	0.3109	0.3947	0.5223
2280-2290	0.4605	0.3516	0.4605	0.5223
2290-2300	0.4737	0.3847	0.4737	0.5223
2300-2310	0.3421	0.3126	0.3421	0.5223
2310-2320	0.3816	0.3356	0.3816	0.5223
2320-2330	0.4211	0.366	0.4211	0.5223
2330-2340	0.3158	0.1794	0.3158	0.5223
2340-2350	0.4474	0.415	0.4474	0.5223
2350-2360	0.3947	0.3317	0.3947	0.5223
2360-2370	0.3816	0.3814	0.3816	0.5223
2370-2380	0.3421	0.4134	0.3421	0.5223
2380-2390	0.3947	0.3125	0.3947	0.5223
2390-2400	0.4342	0.3417	0.4342	0.5223
2400-2410	0.4211	0.3273	0.4211	0.5223
2410-2420	0.3553	0.2096	0.3553	0.5223
2420-2430	0.3289	0.2836	0.3289	0.5223
2430-2440	0.3421	0.2052	0.3421	0.5223
2440-2450	0.2895	0.1585	0.2895	0.5223
2450-2460	0.25	0.2148	0.25	0.5223
2460-2470	0.3158	0.1852	0.3158	0.5223
2470-2480	0.2763	0.2234	0.2763	0.5223
2480-2490	0.3158	0.4565	0.3158	0.5223
2490-2500	0.2895	0.2382	0.2895	0.5223
2500-2510	0.3289	0.2807	0.3289	0.5223
2510-2520	0.3816	0.3999	0.3816	0.5223
2520-2530	0.4474	0.4144	0.4474	0.5223
2530-2540	0.2763	0.2952	0.2763	0.5223
2540-2550	0.4474	0.4427	0.4474	0.5223
2550-2560	0.3947	0.3832	0.3947	0.5223
2560-2570	0.3026	0.2632	0.3026	0.5223
2570-2580	0.3421	0.2707	0.3421	0.5223
2580-2590	0.3947	0.3969	0.3947	0.5223
2590-2600	0.3421	0.3516	0.3421	0.5223
2600-2610	0.2632	0.2363	0.2632	0.5223
2610-2620	0.3421	0.2914	0.3421	0.5223
2620-2630	0.3158	0.2665	0.3158	0.5223
2630-2640	0.4079	0.3282	0.4079	0.5223
2640-2650	0.3684	0.3526	0.3684	0.5223
2650-2660	0.4342	0.4305	0.4342	0.5223
2660-2670	0.3421	0.2761	0.3421	0.5223
2670-2680	0.3289	0.2609	0.3289	0.5223
2680-2690	0.3947	0.3213	0.3947	0.5223
2690-2700	0.3553	0.3511	0.3553	0.5223
2700-2710	0.4079	0.3637	0.4079	0.5223
2710-2720	0.3947	0.3571	0.3947	0.5223
2720-2730	0.3816	0.3314	0.3816	0.5223
2730-2740	0.3816	0.4028	0.3816	0.5223
2740-2750	0.5	0.4983	0.5	0.5223
2750-2760	0.4211	0.4135	0.4211	0.5223
2760-2770	0.4079	0.4025	0.4079	0.5223
2770-2780	0.4211	0.4146	0.4211	0.5223
2780-2790	0.5132	0.5017	0.5132	0.5223
2790-2800	0.4474	0.4673	0.4474	0.5223
2800-2810	0.5263	0.525	0.5263	0.5223
2810-2820	0.3684	0.3852	0.3684	0.5223
2820-2830	0.4737	0.4768	0.4737	0.5223
2830-2840	0.5	0.5281	0.5	0.5223
2840-2850	0.6053	0.6228	0.6053	0.5223
2850-2860	0.5	0.4926	0.5	0.5223
2860-2870	0.3816	0.3439	0.3816	0.5223
2870-2880	0.4211	0.4439	0.4211	0.5223
2880-2890	0.4211	0.4198	0.4211	0.5223
2890-2900	0.5395	0.5485	0.5395	0.5223
2900-2910	0.5658	0.5435	0.5658	0.5223
2910-2920	0.5658	0.5647	0.5658	0.5223
2920-2930	0.5132	0.518	0.5132	0.5223
2930-2940	0.4605	0.4388	0.4605	0.5223
2940-2950	0.4737	0.7722	0.4737	0.5223
2950-2960	0.5658	0.5735	0.5658	0.5223
2960-2970	0.5263	0.5434	0.5263	0.5223
2970-2980	0.5658	0.5693	0.5658	0.5223
2980-2990	0.6316	0.6106	0.6316	0.5223
2990-3000	0.5658	0.5743	0.5658	0.5223
3000-3010	0.6053	0.5632	0.6053	0.5223
3010-3020	0.7237	0.7222	0.7237	0.5223
3020-3030	0.6316	0.6718	0.6316	0.5223
3030-3040	0.4868	0.3997	0.4868	0.5223
3040-3050	0.5	0.5391	0.5	0.5223
3050-3060	0.5132	0.5305	0.5132	0.5223
3060-3070	0.3947	0.3891	0.3947	0.5223
3070-3080	0.4211	0.5366	0.4211	0.5223
3080-3090	0.4342	0.4564	0.4342	0.5223
3090-3100	0.4211	0.3883	0.4211	0.5223
3100-3110	0.4211	0.4136	0.4211	0.5223
3110-3120	0.4211	0.3712	0.4211	0.5223
3120-3130	0.4342	0.4224	0.4342	0.5223
3130-3140	0.3553	0.3607	0.3553	0.5223
3140-3150	0.4211	0.4252	0.4211	0.5223
3150-3160	0.3684	0.3473	0.3684	0.5223
3160-3170	0.3289	0.4901	0.3289	0.5223
3170-3180	0.3026	0.2912	0.3026	0.5223
3180-3190	0.3816	0.3901	0.3816	0.5223
3190-3200	0.4342	0.3181	0.4342	0.5223
3200-3210	0.4737	0.3932	0.4737	0.5223
3210-3220	0.4474	0.4676	0.4474	0.5223
3220-3230	0.5395	0.4741	0.5395	0.5223
3230-3240	0.3947	0.3949	0.3947	0.5223
3240-3250	0.5263	0.4316	0.5263	0.5223
3250-3260	0.4868	0.4566	0.4868	0.5223
3260-3270	0.6184	0.6116	0.6184	0.5223
3270-3280	0.4474	0.4801	0.4474	0.5223
3280-3290	0.5	0.4996	0.5	0.5223
3290-3300	0.5395	0.5404	0.5395	0.5223
3300-3310	0.4474	0.5924	0.4474	0.5223
3310-3320	0.4605	0.4708	0.4605	0.5223
3320-3330	0.4605	0.411	0.4605	0.5223
3330-3340	0.4868	0.477	0.4868	0.5223
3340-3350	0.5132	0.5636	0.5132	0.5223
3350-3360	0.5789	0.5954	0.5789	0.5223
3360-3370	0.4737	0.4503	0.4737	0.5223
3370-3380	0.5658	0.6073	0.5658	0.5223
3380-3390	0.5	0.568	0.5	0.5223
3390-3400	0.5395	0.5322	0.5395	0.5223
3400-3410	0.4474	0.4151	0.4474	0.5223
3410-3420	0.4474	0.4876	0.4474	0.5223
3420-3430	0.4474	0.3869	0.4474	0.5223
3430-3440	0.4342	0.3542	0.4342	0.5223
3440-3450	0.3421	0.3754	0.3421	0.5223
3450-3460	0.2237	0.2149	0.2237	0.5223
3460-3470	0.3816	0.3996	0.3816	0.5223
3470-3480	0.3947	0.3798	0.3947	0.5223
3480-3490	0.3421	0.3423	0.3421	0.5223
3490-3500	0.3421	0.2503	0.3421	0.5223
3500-3510	0.3816	0.3808	0.3816	0.5223
3510-3520	0.5	0.5801	0.5	0.5223
3520-3530	0.3947	0.2708	0.3947	0.5223
3530-3540	0.4342	0.4207	0.4342	0.5223
3540-3550	0.2763	0.2664	0.2763	0.5223
3550-3560	0.4342	0.4595	0.4342	0.5223
3560-3570	0.3553	0.3589	0.3553	0.5223
3570-3580	0.3816	0.2827	0.3816	0.5223
3580-3590	0.2895	0.219	0.2895	0.5223
3590-3600	0.4474	0.4463	0.4474	0.5223
3600-3610	0.3289	0.2783	0.3289	0.5223
3610-3620	0.2895	0.1675	0.2895	0.5223
3620-3630	0.4605	0.4907	0.4605	0.5223
3630-3640	0.3684	0.3013	0.3684	0.5223
3640-3650	0.3816	0.3178	0.3816	0.5223
3650-3660	0.3684	0.3373	0.3684	0.5223
3660-3670	0.3816	0.3519	0.3816	0.5223
3670-3680	0.3684	0.3751	0.3684	0.5223
3680-3690	0.3289	0.3209	0.3289	0.5223
3690-3700	0.4079	0.3446	0.4079	0.5223
3700-3710	0.4605	0.4694	0.4605	0.5223
3710-3720	0.3421	0.3266	0.3421	0.5223
3720-3730	0.3947	0.4031	0.3947	0.5223
3730-3740	0.3684	0.3782	0.3684	0.5223
3740-3750	0.4079	0.4661	0.4079	0.5223
3750-3760	0.2632	0.2532	0.2632	0.5223
3760-3770	0.3026	0.2652	0.3026	0.5223
3770-3780	0.3947	0.3399	0.3947	0.5223
3780-3790	0.3289	0.2592	0.3289	0.5223
3790-3800	0.3553	0.3065	0.3553	0.5223
3800-3810	0.4474	0.3514	0.4474	0.5223
3810-3820	0.3026	0.2421	0.3026	0.5223
3820-3830	0.3684	0.3077	0.3684	0.5223
3830-3840	0.3816	0.3102	0.3816	0.5223
3840-3850	0.3816	0.3931	0.3816	0.5223
3850-3860	0.3947	0.3708	0.3947	0.5223
3860-3870	0.3553	0.3089	0.3553	0.5223
3870-3880	0.4474	0.4007	0.4474	0.5223
3880-3890	0.4211	0.4312	0.4211	0.5223
3890-3900	0.4342	0.3631	0.4342	0.5223
3900-3910	0.4211	0.3585	0.4211	0.5223
3910-3920	0.2763	0.2214	0.2763	0.5223
3920-3930	0.4211	0.3592	0.4211	0.5223
3930-3940	0.3816	0.3314	0.3816	0.5223
3940-3950	0.3816	0.3163	0.3816	0.5223
3950-3960	0.5	0.5756	0.5	0.5223
3960-3970	0.3947	0.3341	0.3947	0.5223
3970-3980	0.5132	0.6047	0.5132	0.5223
3980-3990	0.4605	0.4769	0.4605	0.5223
3990-4000	0.5395	0.5399	0.5395	0.5223
