# Supplementary material for: Glycan Fingerprint of Malignant Pleural Mesothelioma
Source: Int J Mol Sci. 2026 Jul 9;27(14):6134. doi: 10.3390/ijms27146134 (PMC13410575; doi:10.3390/ijms27146134)
Supplement: Supplementary file 1 [file ijms-27-06134-s001.zip › S3_Table_CNN_Mezo_PleurStep10.xlsx]

## Sheet: Mezo_Pleur_Step10
Range	Accuracy	Precision	Recall	Specificity
450-460	0.6765	0.6666	0.6765	0.6587
460-470	0.7353	0.7381	0.7353	0.7404
470-480	0.7353	0.7322	0.7353	0.7197
480-490	0.8824	0.8824	0.8824	0.8755
490-500	0.7941	0.8097	0.7941	0.8221
500-510	0.6765	0.6666	0.6765	0.6587
510-520	0.7353	0.7309	0.7353	0.725
520-530	0.7059	0.7318	0.7059	0.7448
530-540	0.8824	0.891	0.8824	0.8737
540-550	0.7941	0.7949	0.7941	0.7958
550-560	0.8824	0.891	0.8824	0.8737
560-570	0.9118	0.9145	0.9118	0.9036
570-580	0.8235	0.8231	0.8235	0.8221
580-590	0.7353	0.7322	0.7353	0.7197
590-600	0.6765	0.6722	0.6765	0.6553
600-610	0.7353	0.7381	0.7353	0.7404
610-620	0.7059	0.7077	0.7059	0.709
620-630	0.5882	0.3743	0.5882	0.303
630-640	0.5588	0.3667	0.5588	0.2969
640-650	0.6176	0.3815	0.6176	nan
650-660	0.6176	0.3815	0.6176	nan
660-670	0.5588	0.3667	0.5588	0.2969
670-680	0.6176	0.3815	0.6176	nan
680-690	0.6471	0.6534	0.6471	0.6559
690-700	0.5588	0.3667	0.5588	0.2969
700-710	0.5588	0.4662	0.5588	0.425
710-720	0.8529	0.852	0.8529	0.8485
720-730	0.8529	0.852	0.8529	0.8485
730-740	0.7647	0.7668	0.7647	0.7689
740-750	0.6176	0.3815	0.6176	nan
750-760	0.6765	0.6669	0.6765	0.6542
760-770	0.7353	0.7309	0.7353	0.725
770-780	0.8235	0.8235	0.8235	0.8132
780-790	0.6765	0.6985	0.6765	0.7083
790-800	0.7941	0.7981	0.7941	0.7821
800-810	0.7059	0.7059	0.7059	0.6886
810-820	0.8824	0.891	0.8824	0.8737
820-830	0.9412	0.9412	0.9412	0.9377
830-840	1	1	1	1
840-850	1	1	1	1
850-860	1	1	1	1
860-870	1	1	1	1
870-880	0.9706	0.9727	0.9706	0.9643
880-890	0.9118	0.912	0.9118	0.9129
890-900	0.7059	0.8008	0.7059	0.8387
900-910	0.6471	0.7754	0.6471	0.8182
910-920	0.9412	0.9412	0.9412	0.9377
920-930	0.7647	0.7668	0.7647	0.7689
930-940	0.7059	0.8008	0.7059	0.8387
940-950	1	1	1	1
950-960	0.9706	0.9727	0.9706	0.9643
960-970	1	1	1	1
970-980	0.9706	0.9727	0.9706	0.9643
980-990	0.9412	0.949	0.9412	0.9333
990-1000	0.9118	0.9283	0.9118	0.9062
1000-1010	1	1	1	1
1010-1020	1	1	1	1
1020-1030	1	1	1	1
1030-1040	1	1	1	1
1040-1050	1	1	1	1
1050-1060	0.8529	0.8701	0.8529	0.8472
1060-1070	0.8235	0.8235	0.8235	0.8132
1070-1080	1	1	1	1
1080-1090	0.8824	0.91	0.8824	0.8824
1090-1100	0.7941	0.7949	0.7941	0.7958
1100-1110	0.8824	0.91	0.8824	0.8824
1110-1120	0.9706	0.9727	0.9706	0.9643
1120-1130	1	1	1	1
1130-1140	1	1	1	1
1140-1150	1	1	1	1
1150-1160	1	1	1	1
1160-1170	1	1	1	1
1170-1180	0.9706	0.9727	0.9706	0.9643
1180-1190	0.9706	0.9719	0.9706	0.9773
1190-1200	1	1	1	1
1200-1210	1	1	1	1
1210-1220	1	1	1	1
1220-1230	1	1	1	1
1230-1240	1	1	1	1
1240-1250	1	1	1	1
1250-1260	0.9706	0.9719	0.9706	0.9773
1260-1270	0.9118	0.912	0.9118	0.9129
1270-1280	0.8529	0.8701	0.8529	0.8472
1280-1290	0.8235	0.8512	0.8235	0.8235
1290-1300	1	1	1	1
1300-1310	0.9706	0.9727	0.9706	0.9643
1310-1320	1	1	1	1
1320-1330	1	1	1	1
1330-1340	1	1	1	1
1340-1350	0.9706	0.9727	0.9706	0.9643
1350-1360	0.9412	0.9412	0.9412	0.9377
1360-1370	0.7647	0.7647	0.7647	0.7509
1370-1380	0.5588	0.5025	0.5588	0.4702
1380-1390	0.9118	0.912	0.9118	0.9129
1390-1400	0.7647	0.7852	0.7647	0.7989
1400-1410	0.8235	0.8235	0.8235	0.8132
1410-1420	0.6176	0.5824	0.6176	0.5667
1420-1430	0.9412	0.9412	0.9412	0.9377
1430-1440	0.9412	0.9412	0.9412	0.9377
1440-1450	0.9706	0.9727	0.9706	0.9643
1450-1460	1	1	1	1
1460-1470	0.9118	0.9283	0.9118	0.9062
1470-1480	0.9412	0.9463	0.9412	0.9565
1480-1490	0.7647	0.7668	0.7647	0.7689
1490-1500	0.6765	0.7877	0.6765	0.8281
1500-1510	0.7941	0.7981	0.7941	0.7821
1510-1520	0.6176	0.5824	0.6176	0.5667
1520-1530	0.4706	0.4706	0.4706	0.4396
1530-1540	0.5882	0.5652	0.5882	0.5422
1540-1550	0.5882	0.506	0.5882	0.4731
1550-1560	0.6176	0.3815	0.6176	nan
1560-1570	0.7059	0.8008	0.7059	0.8387
1570-1580	0.6176	0.3815	0.6176	nan
1580-1590	0.7647	0.7924	0.7647	0.7647
1590-1600	0.8529	0.852	0.8529	0.8485
1600-1610	0.8529	0.8588	0.8529	0.8667
1610-1620	0.9118	0.912	0.9118	0.9129
1620-1630	0.7941	0.7921	0.7941	0.7841
1630-1640	0.7059	0.6998	0.7059	0.6877
1640-1650	0.5588	0.5235	0.5588	0.4952
1650-1660	0.8235	0.8512	0.8235	0.8235
1660-1670	0.9706	0.9727	0.9706	0.9643
1670-1680	0.9412	0.949	0.9412	0.9333
1680-1690	0.7353	0.7399	0.7353	0.7214
1690-1700	0.5882	0.5363	0.5882	0.5103
1700-1710	0.9118	0.912	0.9118	0.9129
1710-1720	0.8529	0.8701	0.8529	0.8472
1720-1730	0.9118	0.9145	0.9118	0.9036
1730-1740	0.8824	0.8824	0.8824	0.8755
1740-1750	0.8235	0.833	0.8235	0.814
1750-1760	0.8824	0.8824	0.8824	0.8755
1760-1770	0.9118	0.9145	0.9118	0.9036
1770-1780	0.8824	0.891	0.8824	0.8737
1780-1790	0.8824	0.91	0.8824	0.8824
1790-1800	0.7941	0.7921	0.7941	0.7841
1800-1810	0.7647	0.7615	0.7647	0.7549
1810-1820	0.7647	0.7615	0.7647	0.7549
1820-1830	0.7353	0.7309	0.7353	0.725
1830-1840	0.7059	0.6998	0.7059	0.6877
1840-1850	0.6471	0.6303	0.6471	0.619
1850-1860	0.6176	0.5772	0.6176	0.5625
1860-1870	0.7941	0.7921	0.7941	0.7841
1870-1880	0.7059	0.6996	0.7059	0.6933
1880-1890	0.6471	0.6471	0.6471	0.6264
1890-1900	0.7059	0.6996	0.7059	0.6933
1900-1910	0.7353	0.7598	0.7353	0.7738
1910-1920	0.7353	0.7322	0.7353	0.7197
1920-1930	0.6176	0.3815	0.6176	nan
1930-1940	0.6176	0.6029	0.6176	0.5833
1940-1950	0.6176	0.3815	0.6176	nan
1950-1960	0.6176	0.3815	0.6176	nan
1960-1970	0.6176	0.3815	0.6176	nan
1970-1980	0.6176	0.3815	0.6176	nan
1980-1990	0.6176	0.3815	0.6176	nan
1990-2000	0.6765	0.7877	0.6765	0.8281
2000-2010	0.6176	0.3815	0.6176	nan
2010-2020	0.6176	0.3815	0.6176	nan
2020-2030	0.6765	0.6985	0.6765	0.7083
2030-2040	0.6471	0.7754	0.6471	0.8182
2040-2050	0.6176	0.5772	0.6176	0.5625
2050-2060	0.6176	0.3815	0.6176	nan
2060-2070	0.5588	0.3667	0.5588	0.2969
2070-2080	0.5588	0.4662	0.5588	0.425
2080-2090	0.6176	0.5882	0.6176	0.5714
2090-2100	0.8235	0.834	0.8235	0.8444
2100-2110	0.6765	0.674	0.6765	0.6726
2110-2120	0.7059	0.7077	0.7059	0.709
2120-2130	0.6765	0.674	0.6765	0.6726
2130-2140	0.7647	0.775	0.7647	0.7544
2140-2150	0.7059	0.7077	0.7059	0.709
2150-2160	0.7059	0.7077	0.7059	0.709
2160-2170	0.7941	0.8456	0.7941	0.875
2170-2180	0.6176	0.3815	0.6176	nan
2180-2190	0.5882	0.601	0.5882	0.5754
2190-2200	0.6176	0.3815	0.6176	nan
2200-2210	0.6471	0.7754	0.6471	0.8182
2210-2220	0.7353	0.8147	0.7353	0.85
2220-2230	0.8235	0.8627	0.8235	0.8889
2230-2240	0.7647	0.7852	0.7647	0.7989
2240-2250	0.7647	0.8296	0.7647	0.8621
2250-2260	0.6765	0.7877	0.6765	0.8281
2260-2270	0.6471	0.7754	0.6471	0.8182
2270-2280	0.6176	0.3815	0.6176	nan
2280-2290	0.6176	0.3815	0.6176	nan
2290-2300	0.7059	0.6996	0.7059	0.6933
2300-2310	0.6176	0.3815	0.6176	nan
2310-2320	0.6176	0.3815	0.6176	nan
2320-2330	0.6176	0.3815	0.6176	nan
2330-2340	0.6176	0.3815	0.6176	nan
2340-2350	0.8824	0.8847	0.8824	0.8893
2350-2360	0.6471	0.6534	0.6471	0.6559
2360-2370	0.6765	0.6666	0.6765	0.6587
2370-2380	0.6176	0.3815	0.6176	nan
2380-2390	0.6176	0.3815	0.6176	nan
2390-2400	0.6176	0.3815	0.6176	nan
2400-2410	0.6176	0.3815	0.6176	nan
2410-2420	0.6176	0.3815	0.6176	nan
2420-2430	0.6176	0.3815	0.6176	nan
2430-2440	0.6176	0.3815	0.6176	nan
2440-2450	0.6176	0.3815	0.6176	nan
2450-2460	0.6176	0.3815	0.6176	nan
2460-2470	0.5882	0.3743	0.5882	0.303
2470-2480	0.6765	0.674	0.6765	0.6726
2480-2490	0.6176	0.595	0.6176	0.5769
2490-2500	0.5882	0.3743	0.5882	0.303
2500-2510	0.6176	0.3815	0.6176	nan
2510-2520	0.7647	0.7615	0.7647	0.7549
2520-2530	0.6765	0.674	0.6765	0.6726
2530-2540	0.7647	0.7647	0.7647	0.7509
2540-2550	0.7941	0.8097	0.7941	0.8221
2550-2560	0.6765	0.6985	0.6765	0.7083
2560-2570	0.6765	0.6985	0.6765	0.7083
2570-2580	0.8824	0.8847	0.8824	0.8893
2580-2590	0.7353	0.7309	0.7353	0.725
2590-2600	0.7353	0.7322	0.7353	0.7197
2600-2610	0.5882	0.5528	0.5882	0.5291
2610-2620	0.6765	0.7143	0.6765	0.684
2620-2630	0.7647	0.7647	0.7647	0.7509
2630-2640	0.8235	0.8231	0.8235	0.8221
2640-2650	0.7647	0.7615	0.7647	0.7549
2650-2660	0.8235	0.8512	0.8235	0.8235
2660-2670	0.6176	0.6235	0.6176	0.6
2670-2680	0.6471	0.6382	0.6471	0.6206
2680-2690	0.6176	0.3815	0.6176	nan
2690-2700	0.6176	0.5772	0.6176	0.5625
2700-2710	0.6176	0.3815	0.6176	nan
2710-2720	0.7059	0.7318	0.7059	0.7448
2720-2730	0.6176	0.3815	0.6176	nan
2730-2740	0.6176	0.3815	0.6176	nan
2740-2750	0.7059	0.6998	0.7059	0.6877
2750-2760	0.5882	0.5882	0.5882	0.5641
2760-2770	0.7059	0.7059	0.7059	0.6886
2770-2780	0.7353	0.7537	0.7353	0.7292
2780-2790	0.7647	0.7924	0.7647	0.7647
2790-2800	0.7353	0.7399	0.7353	0.7214
2800-2810	0.6471	0.6382	0.6471	0.6206
2810-2820	0.7647	0.7647	0.7647	0.7509
2820-2830	0.7941	0.8339	0.7941	0.8021
2830-2840	0.8235	0.8512	0.8235	0.8235
2840-2850	0.8235	0.8512	0.8235	0.8235
2850-2860	0.9118	0.912	0.9118	0.9129
2860-2870	0.8235	0.8235	0.8235	0.8132
2870-2880	0.9412	0.949	0.9412	0.9333
2880-2890	0.8235	0.8512	0.8235	0.8235
2890-2900	0.7647	0.7924	0.7647	0.7647
2900-2910	0.7941	0.8119	0.7941	0.7882
2910-2920	0.9412	0.9412	0.9412	0.9377
2920-2930	0.8529	0.8701	0.8529	0.8472
2930-2940	0.7941	0.8339	0.7941	0.8021
2940-2950	0.9706	0.9719	0.9706	0.9773
2950-2960	1	1	1	1
2960-2970	0.9706	0.9727	0.9706	0.9643
2970-2980	1	1	1	1
2980-2990	0.8824	0.8847	0.8824	0.8893
2990-3000	0.7353	0.7381	0.7353	0.7404
3000-3010	0.8529	0.852	0.8529	0.8485
3010-3020	0.9706	0.9727	0.9706	0.9643
3020-3030	0.8824	0.8824	0.8824	0.8755
3030-3040	0.9118	0.9228	0.9118	0.9375
3040-3050	0.8235	0.8235	0.8235	0.8132
3050-3060	0.7059	0.7336	0.7059	0.7059
3060-3070	0.7647	0.775	0.7647	0.7544
3070-3080	0.6471	0.6471	0.6471	0.6264
3080-3090	0.6176	0.3815	0.6176	nan
3090-3100	0.6471	0.6534	0.6471	0.6559
3100-3110	0.5882	0.5363	0.5882	0.5103
3110-3120	0.6176	0.3815	0.6176	nan
3120-3130	0.7941	0.8456	0.7941	0.875
3130-3140	0.6471	0.6341	0.6471	0.6276
3140-3150	0.6176	0.6029	0.6176	0.5833
3150-3160	0.7353	0.7399	0.7353	0.7214
3160-3170	0.5294	0.515	0.5294	0.4862
3170-3180	0.5588	0.4662	0.5588	0.425
3180-3190	0.5294	0.5294	0.5294	0.5018
3190-3200	0.6176	0.6029	0.6176	0.5833
3200-3210	0.6765	0.6666	0.6765	0.6587
3210-3220	0.8529	0.852	0.8529	0.8485
3220-3230	0.8235	0.833	0.8235	0.814
3230-3240	0.7353	0.7322	0.7353	0.7197
3240-3250	0.7647	0.7924	0.7647	0.7647
3250-3260	0.8824	0.8824	0.8824	0.8755
3260-3270	0.9412	0.9412	0.9412	0.9377
3270-3280	0.9118	0.9145	0.9118	0.9036
3280-3290	0.8235	0.8235	0.8235	0.8132
3290-3300	0.8235	0.8235	0.8235	0.8132
3300-3310	0.7647	0.775	0.7647	0.7544
3310-3320	0.6176	0.3815	0.6176	nan
3320-3330	0.8235	0.8627	0.8235	0.8889
3330-3340	0.6765	0.6955	0.6765	0.6701
3340-3350	0.7059	0.717	0.7059	0.6947
3350-3360	0.7941	0.8339	0.7941	0.8021
3360-3370	0.7647	0.7924	0.7647	0.7647
3370-3380	0.7353	0.7537	0.7353	0.7292
3380-3390	0.6765	0.6666	0.6765	0.6587
3390-3400	0.8235	0.8231	0.8235	0.8221
3400-3410	0.7941	0.8097	0.7941	0.8221
3410-3420	0.8235	0.834	0.8235	0.8444
3420-3430	0.7353	0.7399	0.7353	0.7214
3430-3440	0.7941	0.7981	0.7941	0.7821
3440-3450	0.6471	0.6324	0.6471	0.6178
3450-3460	0.6765	0.6666	0.6765	0.6587
3460-3470	0.5882	0.5652	0.5882	0.5422
3470-3480	0.7059	0.6998	0.7059	0.6877
3480-3490	0.6765	0.6669	0.6765	0.6542
3490-3500	0.5588	0.5524	0.5588	0.5265
3500-3510	0.6471	0.7754	0.6471	0.8182
3510-3520	0.6176	0.3815	0.6176	nan
3520-3530	0.6471	0.6954	0.6471	0.6632
3530-3540	0.5588	0.3667	0.5588	0.2969
3540-3550	0.6176	0.3815	0.6176	nan
3550-3560	0.5294	0.4385	0.5294	0.3931
3560-3570	0.5	0.475	0.5	0.4417
3570-3580	0.5588	0.3667	0.5588	0.2969
3580-3590	0.6471	0.6747	0.6471	0.6471
3590-3600	0.7059	0.7077	0.7059	0.709
3600-3610	0.6176	0.6029	0.6176	0.5833
3610-3620	0.6176	0.6029	0.6176	0.5833
3620-3630	0.8235	0.833	0.8235	0.814
3630-3640	0.6176	0.5882	0.6176	0.5714
3640-3650	0.5882	0.5363	0.5882	0.5103
3650-3660	0.7059	0.7336	0.7059	0.7059
3660-3670	0.5588	0.5025	0.5588	0.4702
3670-3680	0.5882	0.5363	0.5882	0.5103
3680-3690	0.5882	0.5766	0.5882	0.5534
3690-3700	0.6176	0.5882	0.6176	0.5714
3700-3710	0.6176	0.595	0.6176	0.5769
3710-3720	0.6765	0.6669	0.6765	0.6542
3720-3730	0.7941	0.7949	0.7941	0.7958
3730-3740	0.7353	0.7399	0.7353	0.7214
3740-3750	0.7059	0.7336	0.7059	0.7059
3750-3760	0.5882	0.506	0.5882	0.4731
3760-3770	0.6471	0.6303	0.6471	0.619
3770-3780	0.5882	0.3743	0.5882	0.303
3780-3790	0.5588	0.5235	0.5588	0.4952
3790-3800	0.5294	0.4385	0.5294	0.3931
3800-3810	0.6176	0.5824	0.6176	0.5667
3810-3820	0.5	0.4167	0.5	0.369
3820-3830	0.5588	0.5235	0.5588	0.4952
3830-3840	0.7059	0.6998	0.7059	0.6877
3840-3850	0.5882	0.5652	0.5882	0.5422
3850-3860	0.6765	0.6955	0.6765	0.6701
3860-3870	0.5588	0.5524	0.5588	0.5265
3870-3880	0.5588	0.5653	0.5588	0.5393
3880-3890	0.6471	0.6324	0.6471	0.6178
3890-3900	0.5	0.4924	0.5	0.4621
3900-3910	0.5588	0.5235	0.5588	0.4952
3910-3920	0.6176	0.595	0.6176	0.5769
3920-3930	0.6176	0.6235	0.6176	0.6
3930-3940	0.5882	0.5766	0.5882	0.5534
3940-3950	0.6471	0.6382	0.6471	0.6206
3950-3960	0.7059	0.6998	0.7059	0.6877
3960-3970	0.7353	0.7309	0.7353	0.725
3970-3980	0.6471	0.6382	0.6471	0.6206
3980-3990	0.7941	0.8097	0.7941	0.8221
3990-4000	0.6471	0.6747	0.6471	0.6471
