# Supplementary material for: Glycan Fingerprint of Malignant Pleural Mesothelioma
Source: Int J Mol Sci. 2026 Jul 9;27(14):6134. doi: 10.3390/ijms27146134 (PMC13410575; doi:10.3390/ijms27146134)
Supplement: Supplementary file 1 [file ijms-27-06134-s001.zip › S5_Table_UPLC_RawData.xlsx]

## Sheet: Peak abundance
		N-glycan peak abundance (% area)
Sample ID	Group	1	2	3	4	5	6	7	8	9	10	11	12	13	14	15	16	17	18	19	20	21	22	23	24	25	26	27	28	29	30	31	32	33	34	35	36	37	38	39	40	41	42	43	44	45	46	47	48
05212_25_10_R	Control	0.2458	0.0240608	0.12682	0.18278	0.0803088	0.0302274	0.05436	0.291039	2.46243	1.22551	0.148284	2.50356	1.77364	1.33358	5.45541	0.505216	1.77747	0.552886	1.40889	0.724554	8.7043	10.0337	9.76212	1.77459	1.02375	2.35381	1.18294	1.46751	0.947278	1.23611	3.42775	3.72323	2.04405	4.49367	4.04569	1.73244	1.29207	3.03497	1.13735	0.818417	0.740499	2.41976	5.38912	2.50313	0.9182	0.312668	1.801	0.500465
05212_25_11	Control	0.217121	0.0217008	0.109192	0.158606	0.0936368	0.0330181	0.0739573	0.30333	2.1879	1.28727	0.145062	2.45751	1.75062	1.34946	5.05357	0.649835	1.98344	0.707755	1.45091	0.702358	9.63695	11.9705	9.80489	1.82039	0.943325	2.29028	1.11511	1.06242	1.1796	1.0993	3.27317	3.93365	1.98156	4.64686	4.21771	1.56877	1.20999	2.50281	1.07543	0.594213	0.434037	1.898	4.97015	2.38754	0.786176	0.259897	1.64829	0.593741
05212_25_12	Control	0.0743775	0.0124418	0.0711758	0.0841242	0.0571028	0.0212768	0.0417734	0.193801	1.08235	0.715517	0.114347	1.7567	1.34611	1.03268	3.66859	0.4113	1.72702	0.463388	1.59312	0.617087	9.60155	12.6719	10.5641	1.72927	1.05543	1.74108	1.25602	1.74113	0.82108	1.16976	3.34559	3.62193	2.2269	5.38677	4.4194	1.80661	1.2677	2.79823	1.23376	0.832175	0.649397	2.28501	5.56685	3.04067	0.911658	0.374734	1.80933	0.660198
05212_25_15_R	Control	0.315353	0.0317783	0.128658	0.1879	0.103892	0.03149	0.0612912	0.246967	2.35151	1.21156	0.175326	3.01659	1.93609	1.34109	5.04643	0.418792	1.81644	0.562793	1.28608	0.614724	9.38626	9.03361	8.61198	1.72201	1.06362	2.59372	1.38615	1.67479	0.881915	1.22722	3.63783	4.30002	1.94107	4.50947	4.04659	1.64286	1.54571	2.73232	1.08717	0.782677	0.778507	2.59239	5.17431	2.75488	1.07871	0.406672	1.71183	0.533311
05212_25_16_R	Control	1.41066	0.056336	0.295138	0.355098	0.115856	0.0768951	0.0758897	0.251611	3.28479	1.57222	0.18455	3.17732	2.00072	1.43322	5.58588	0.349484	1.88401	0.443189	1.10872	0.59678	8.74369	8.1205	8.18398	1.59042	0.920406	1.97526	1.22582	1.61089	0.981047	1.10807	3.69499	3.87754	1.72765	4.26903	3.91102	1.78251	1.45732	3.04	1.08364	0.928429	0.673623	2.55333	5.22118	2.728	1.13033	0.425374	2.06311	0.461748
05212_25_17_R2	Control	0.146563	0.0190605	0.0809792	0.138508	0.0936693	0.0220008	0.0784678	0.277986	1.67884	0.991097	0.216251	2.57948	1.80838	1.52458	4.80708	0.487968	2.00206	0.589325	1.50017	0.7057	9.9196	10.787	9.34849	1.89766	1.25412	2.19332	1.57845	1.55302	1.0553	1.28009	3.76968	3.51089	1.84813	4.72531	3.8683	1.65951	1.3217	2.88668	1.16562	0.917928	0.50661	2.30849	5.12891	2.37978	0.734398	0.329267	1.61067	0.496677
05212_25_18_R2	Control	1.93557	0.067588	0.311498	0.413715	0.109249	0.0668944	0.0794325	0.28845	3.651	1.60011	0.162722	3.13192	2.06028	1.83176	5.52077	0.434146	1.80385	0.464856	1.37377	0.644856	9.68551	10.0103	10.0192	1.66326	0.985329	2.28258	1.14857	1.35582	0.861324	1.09036	3.39351	3.01486	1.86508	4.11082	3.67293	1.42137	1.10105	2.71322	0.91999	0.778508	0.320904	1.71744	4.68841	2.09245	0.667609	0.261881	1.47451	0.464593
05212_25_19	Control	1.12897	0.0361235	0.211647	0.264347	0.0852304	0.0540041	0.0548324	0.255857	3.10294	1.4589	0.165253	2.63372	1.80543	1.38859	5.281	0.44368	1.98385	0.455111	1.27078	0.617858	9.5482	10.0392	9.01935	1.55314	0.881842	1.73444	1.12221	1.37618	0.794603	1.06542	3.58323	3.95408	1.97446	4.4951	4.05744	1.60621	1.29994	2.9347	1.07276	0.69522	0.47499	2.05448	5.48204	2.49387	0.875351	0.312366	1.98528	0.56668
05212_25_1_R	Control	0.733881	0.0344997	0.180356	0.248025	0.100178	0.0563645	0.0579779	0.289659	3.04373	1.39592	0.159287	2.72112	1.87191	1.43962	5.04549	0.374897	1.82679	0.381016	1.29257	0.60836	8.91004	9.62011	9.39093	1.58653	1.03363	2.16772	1.13258	1.58481	0.760764	1.09243	3.20676	3.98162	2.13663	4.66233	4.35073	1.84744	1.37114	2.93028	0.941654	0.953011	0.594279	2.19053	5.3444	2.61344	0.966976	0.323132	1.69347	0.515432
05212_25_20	Control	0.850422	0.0298717	0.22438	0.282775	0.0997897	0.0512269	0.0717048	0.278881	3.1539	1.43289	0.164016	2.98108	1.89012	1.53613	5.10657	0.436445	1.94914	0.402433	1.25256	0.691178	8.77077	9.1591	9.26633	1.65474	0.958974	2.18091	1.06189	1.36794	1.00996	1.10562	3.58187	3.905	1.97512	4.3368	4.29897	1.72499	1.49807	2.85306	0.990205	0.767077	0.570097	2.18901	5.39605	2.54413	1.01191	0.330279	1.85137	0.515179
05212_25_2_R	Control	0.958911	0.047411	0.230025	0.325443	0.123015	0.0635633	0.0826763	0.312879	3.30413	1.49156	0.188943	3.00338	1.97445	1.40804	5.7004	0.423801	1.70593	0.414741	1.16385	0.621291	8.38313	8.54073	9.1439	1.66262	1.03495	2.62463	1.06794	1.68864	0.838678	1.22352	3.44597	3.79824	1.97993	4.21616	4.02043	1.77564	1.37919	3.00532	1.01449	0.950447	0.58885	2.41514	5.1564	2.53316	1.10053	0.364872	1.81424	0.487647
05212_25_3_R	Control	0.361851	0.020444	0.116338	0.176947	0.0928285	0.0328589	0.0667602	0.253625	2.47903	1.31765	0.170084	2.81041	1.96097	1.38514	4.75495	0.437651	1.87609	0.4776	1.27912	0.660976	9.39389	9.4273	8.70951	1.59799	1.11215	2.05045	1.22954	1.62837	0.819285	1.05054	3.58791	4.18017	2.20837	4.85238	4.10855	1.71232	1.44746	2.8229	1.03707	1.03281	0.527631	2.51419	5.35338	2.80555	1.1201	0.396185	1.77404	0.513844
05212_25_5	Control	0.237814	0.0188652	0.117661	0.166013	0.0978118	0.0234072	0.0754401	0.241187	2.25939	1.15021	0.168156	2.92042	1.86001	1.27619	5.11765	0.383373	2.11171	0.545931	1.38374	0.686958	9.72764	10.0546	8.76888	1.63977	1.03942	2.28096	1.28606	1.5281	1.04055	1.13241	4.01709	4.08359	2.10682	4.58646	4.00059	1.57369	1.44728	2.88767	1.09097	0.880193	0.451954	2.35447	5.40882	2.42139	0.862866	0.265455	1.65965	0.374679
05212_25_6	Control	0.378187	0.0405359	0.165158	0.272615	0.117816	0.0370655	0.0651392	0.311017	2.9264	1.43778	0.190383	3.51626	2.10318	1.42982	4.80327	0.369692	2.02251	0.516929	1.29163	0.609333	9.2859	8.62764	7.75383	1.55434	1.01594	2.9166	1.09321	1.62213	0.888848	1.07876	3.66771	4.91489	2.30049	4.39867	3.85457	1.6482	1.57236	2.7274	1.06873	0.866648	0.500426	2.47703	5.19543	2.64046	1.02132	0.393581	1.58587	0.487954
05212_25_7_R	Control	1.72067	0.0712175	0.292959	0.41538	0.118448	0.0693884	0.0854317	0.295938	3.6772	1.57668	0.172577	3.21561	2.07584	1.69017	5.42505	0.38762	1.69027	0.515339	1.31484	0.613104	8.99042	9.1357	9.36511	1.65378	0.955228	2.59216	1.0971	1.45023	0.842663	1.09846	3.414	3.38585	2.02858	4.06569	3.90326	1.62275	1.35337	2.77834	0.970821	0.799864	0.444519	1.98385	4.83009	2.35888	0.875043	0.258908	1.61566	0.447926
05212_25_9_R	Control	1.12352	0.0515213	0.260925	0.368027	0.107728	0.0681351	0.087076	0.330041	3.69155	1.55784	0.17603	2.82184	1.97526	1.51353	5.99763	0.409113	1.82097	0.538903	1.3123	0.683824	8.96122	10.4036	10.0443	1.57295	0.921467	2.20284	1.27472	1.38059	0.891569	1.16267	3.34016	3.13404	1.96236	4.13333	3.97501	1.54659	1.15417	2.71784	0.9807	0.722071	0.473867	1.85642	4.69912	2.18653	0.799087	0.231726	1.66992	0.464464
11223_11_I_R	MPM	0.434763	0.0639528	0.142	0.427737	0.134719	0.0657013	0.0549136	0.45193	2.99873	1.81498	0.208157	3.21158	1.72207	0.924449	4.94429	0.341085	2.45649	0.446122	0.924131	0.348641	9.81293	7.27992	5.83556	1.54907	0.953315	2.25191	1.79184	1.52186	0.853343	1.06373	3.42207	4.00859	1.62735	6.55145	4.49943	1.87881	1.16837	2.47388	1.14027	0.820164	0.549242	2.77613	6.9332	3.1315	0.793078	0.511485	2.10514	0.506536
13827_12_II_R1	MPM	0.0802789	0.0316363	0.076205	0.103046	0.066381	0.0603656	0.0133568	0.156441	1.2213	0.783809	0.153471	1.82508	1.6261	1.50047	3.87628	0.44034	2.77433	0.577961	1.54134	0.779852	9.74088	11.2027	8.77378	1.6219	1.22587	1.9101	1.61673	1.44225	1.53735	1.29598	3.81711	2.97827	1.94863	5.73949	4.65317	2.15146	1.44518	2.8514	1.30049	0.832727	0.805759	2.58881	4.48797	3.12112	0.697515	0.311461	1.26978	0.603625
14679_12	MPM	1.37677	0.0456383	0.333285	0.38761	0.115494	0.0804472	0.053564	0.235272	2.5388	1.31044	0.175734	2.04488	1.47719	1.01986	7.1894	0.534105	2.74741	0.358716	1.14573	0.70903	8.24281	9.00665	8.07127	1.40252	1.13924	1.01194	1.26609	1.5103	1.26717	1.00423	5.8665	2.35306	2.38553	4.24191	4.19373	1.81765	0.799188	4.94061	1.32738	0.802044	0.334153	1.85306	5.75251	1.64	0.833473	0.429595	1.93437	0.480017
16089_12 A	MPM	0.235747	0.0317865	0.0712177	0.225761	0.102752	0.0285837	0.0269875	0.206313	1.6799	1.16491	0.28066	2.784	1.80872	0.971961	4.77167	0.288389	3.63716	0.694798	1.05265	0.525459	9.53766	7.59726	5.22911	0.892195	1.28887	2.18236	1.38269	1.60702	1.04705	0.851997	4.6481	6.73091	2.04978	6.10923	4.35532	2.03563	0.969146	3.04004	1.12522	0.736697	0.606411	2.11582	7.06432	2.68294	0.804648	0.325825	1.84446	0.349483
16089_12 B	MPM	0.367729	0.0352322	0.156741	0.230231	0.108005	0.0449941	0.0640293	0.253102	2.64736	1.20406	0.258113	2.35433	1.87245	1.0884	5.65792	0.481753	2.58349	0.875213	1.33245	0.705414	11.2727	10.4926	6.72029	1.57354	0.86962	1.82168	1.28128	1.31146	1.30967	0.832454	3.69918	3.99279	1.8209	5.56133	4.79275	2.18428	0.967675	2.85796	1.00054	0.618014	0.577646	1.87434	4.67862	2.47077	0.644597	0.304927	1.40896	0.449952
18228_12	MPM	0.86451	0.0669393	0.230415	0.380232	0.175584	0.042982	0.0357811	0.260718	2.68769	1.59426	0.206532	3.75403	2.35761	1.3601	5.92802	0.348194	3.45905	0.472765	1.47844	0.469617	10.014	10.7446	8.55341	1.33197	0.877041	1.89164	1.05959	1.56604	1.00828	1.02029	4.1493	3.27253	1.63203	4.58559	3.88067	1.95786	1.08653	3.37266	0.780864	0.497701	0.563364	1.83434	3.56703	2.12228	0.467695	0.360352	0.900973	0.403433
19979_12	MPM	0.694132	0.0533923	0.328493	0.311826	0.124273	0.047876	0.0772277	0.781345	1.98167	1.28136	0.201608	2.54106	1.81178	1.12686	4.9234	0.289361	3.00323	0.530976	1.26009	0.459092	11.0761	11.8755	7.62007	1.49855	0.821621	1.59977	1.19191	1.45751	1.14638	0.661088	3.74414	3.54994	1.4614	6.09501	4.62072	2.29931	1.02078	2.65776	0.996091	0.503643	0.545722	1.88294	4.86841	2.62233	0.480822	0.192152	1.15252	0.311005
2436_10_I	MPM	0.188155	0.0255842	0.119672	0.147634	0.0987601	0.0312902	0.0636659	0.225761	1.70812	0.968643	0.209129	2.75014	1.73495	1.29356	4.82759	0.515147	2.65861	0.707746	1.27834	0.582968	11.1298	10.997	6.59087	1.48071	0.861365	2.04422	1.25637	1.38431	1.23484	0.6189	3.92935	4.35569	1.787	5.16448	4.88316	2.13559	1.0254	3.10227	1.25919	0.680271	0.541661	1.79709	5.44178	2.65686	0.612408	0.379452	1.85486	0.42601
2436_10_II_R1	MPM	0.458986	0.0500577	0.214417	0.289395	0.131026	0.0598758	0.104328	0.257621	2.13948	0.915299	0.168613	2.31154	1.3085	0.892469	7.38146	0.37341	2.23079	0.358641	1.0127	0.467681	6.61803	5.559	6.18387	1.93188	0.840529	2.1422	1.48364	1.52614	0.972106	1.13171	5.33979	3.03318	1.88994	3.85435	4.29183	2.43092	0.920655	4.55715	1.5548	1.03015	1.19384	2.48015	7.98243	3.53674	0.792697	1.25895	3.29401	0.955881
3270_12_R2	MPM	0.205487	0.047685	0.120861	0.212902	0.126306	0.0552246	0.0484421	0.388066	1.6441	1.1362	0.412738	2.44394	2.33871	1.35217	4.76279	0.400687	2.44985	0.760233	1.15692	0.645926	12.7023	6.8524	6.01405	1.92115	1.518	1.29415	1.66605	1.44018	0.976962	1.48365	3.74372	2.84199	1.08177	8.5021	3.14598	1.381	1.55424	2.74676	1.06622	0.810313	0.562357	2.53517	7.67901	2.73604	0.42062	0.570665	1.37436	0.500267
3759_11_I	MPM	0.154617	0.0354131	0.0869174	0.152986	0.119413	0.0181823	0.0427111	0.208108	1.41537	0.882714	0.323569	3.26452	2.36319	0.903291	4.46657	0.315675	3.12904	0.670246	1.34119	0.477769	12.4647	9.01237	5.84069	1.23494	0.904326	2.68364	1.52854	1.57522	1.18672	0.750733	3.76049	5.00152	1.55134	6.15634	5.42775	2.13152	0.943649	2.51918	0.911227	0.630013	0.645884	2.05249	4.19499	2.87474	0.930298	0.588588	1.26573	0.598186
5119_11_R	MPM	0.257683	0.0347971	0.0850304	0.218468	0.116407	0.0527203	0.0832884	0.206348	1.67897	1.37813	0.213683	2.93175	1.86303	1.655	4.47147	0.290245	2.23839	0.645666	1.13135	0.596136	10.886	11.1914	6.66725	1.4588	0.990258	1.85492	1.45846	1.1914	1.24173	0.929668	3.52404	3.07376	1.51757	5.48259	5.02507	2.23328	1.14218	2.82303	1.12707	0.860178	0.573438	2.3375	5.22702	3.21555	0.80559	0.357184	1.80371	0.519448
5125_09_I	MPM	0.0907201	0.0290435	0.0524931	0.154606	0.0853307	0.0217008	0.0340852	0.196708	2.23585	1.02572	0.249396	1.73725	2.26541	0.782733	4.3986	0.251523	2.61758	0.79748	1.24252	0.486765	16.2022	10.8087	5.76123	1.04433	0.71128	1.40362	1.45051	1.13631	1.05657	0.601262	2.99947	2.69019	1.58307	7.70179	6.30766	2.11115	0.642281	1.4075	0.657427	0.398561	0.494415	1.30047	6.80303	2.81445	0.538716	0.245101	1.62907	0.456689
5524_09_I_R1	MPM	0.0906719	0.0328984	0.112511	0.181323	0.122403	0.127504	0.0339826	0.234254	1.66996	1.06176	0.284954	2.69842	2.53148	1.57001	4.41722	0.469705	3.10536	1.06204	1.74132	0.740926	15.8073	13.9151	8.38931	1.61212	1.16189	1.01896	1.70824	1.2914	1.00135	0.87223	2.77792	2.45877	1.14538	5.56657	3.32783	1.3419	0.868606	2.11827	0.843741	0.591696	0.333393	1.34187	3.72326	2.04486	0.433337	0.172443	1.08686	0.480981
5972_10_I_R	MPM	0.224107	0.0381789	0.169739	0.271669	0.150549	0.0622824	0.0702923	0.454237	1.988	1.67749	0.43529	2.38308	2.25343	0.959841	5.48689	0.590616	2.75375	0.802021	1.34311	0.561947	10.5805	8.97133	5.74227	1.44596	0.752578	1.91484	1.17585	1.42099	1.16241	0.93039	4.45025	3.8965	1.35847	7.02979	5.05766	1.80668	0.828777	3.19173	1.13754	0.489013	0.47497	1.8449	5.48259	2.85422	0.555945	0.436664	1.65991	0.508848
6949_10_II	MPM	0.321825	0.120643	0.10781	0.75524	0.491367	0.0537602	0.0342161	0.486863	2.40013	1.72165	0.475625	2.85823	3.10899	1.99411	5.77633	0.411407	2.88346	0.37689	1.88014	0.830484	7.3956	6.4122	6.66051	1.41579	1.09312	2.20696	1.46578	1.57257	1.31182	0.891591	5.20665	4.22325	1.5666	4.64433	3.46939	1.15748	1.37294	3.90186	1.44082	0.687744	0.491021	2.06548	6.40197	2.71196	0.583156	0.38931	1.4835	0.459202
7004_10 A	MPM	0.17337	0.0154067	0.072045	0.171322	0.10247	0.0630972	0.0359805	0.416874	1.63885	1.35812	0.198901	3.13012	1.80139	1.43463	4.46193	0.334432	2.64168	0.562119	1.39361	0.474237	9.17558	10.0671	7.99791	2.88437	0.533165	2.03705	1.29115	1.34325	1.51593	0.767815	3.79173	4.62037	1.66932	4.38802	4.98594	2.12852	1.33667	2.71821	1.47916	0.633387	0.633093	2.28042	4.63514	2.84085	0.926997	0.393664	1.50571	0.54625
7004_10 B_R	MPM	0.113059	0.0343328	0.0979149	0.213874	0.149543	0.055534	0.0959457	0.341594	1.64476	1.52034	0.328099	3.54441	2.12185	1.57633	3.78094	0.364401	3.10799	0.940492	1.47343	0.71018	10.9409	10.6333	6.50562	2.22352	0.577515	1.87279	1.44899	1.80465	0.857903	0.904704	3.3922	5.02749	1.54535	5.04254	4.46808	1.90036	1.42415	2.19823	1.10961	0.80147	0.541769	2.31317	4.21383	2.8144	0.853965	0.392366	1.1055	0.532544
7892_10_I B	MPM	0.458559	0.0237962	0.207097	0.179526	0.0622898	0.052541	0.0486871	0.159972	2.16337	1.07275	0.126051	2.38457	1.34985	1.29984	6.25002	0.595271	2.82688	0.500496	1.2081	0.934154	7.9113	8.46044	7.80197	1.65512	0.802402	1.79119	1.46087	1.20097	1.41556	1.30243	3.90042	3.37677	2.49876	4.99923	6.34828	2.33096	1.06318	3.15896	1.10477	0.784045	0.455686	2.3692	5.47702	3.02789	0.536322	0.407626	1.57444	0.53647
8544_10_I A	MPM	0.679397	0.0815398	0.156888	0.539464	0.196225	0.0511663	0.0629015	0.279605	2.38674	1.36621	0.305032	2.15431	2.73092	0.964138	5.2863	0.352297	1.7176	0.289426	1.013	0.422185	8.77373	5.61337	5.86379	1.29703	0.749494	1.80755	1.32854	1.24241	0.872076	0.968165	6.87483	2.87542	1.55292	5.7161	3.83379	1.43747	0.871501	4.95948	1.48477	0.793559	0.518085	2.16577	9.5971	2.80272	0.629936	0.62434	3.01191	0.580715
9043_09_II A_R	MPM	0.457538	0.0603355	0.177502	0.448537	0.173403	0.0372338	0.0925944	0.212347	2.35182	1.21548	0.341091	2.88034	2.83621	1.07427	4.46606	0.306673	2.51202	0.583455	1.01408	0.47385	10.6519	7.53862	5.35288	1.2042	1.27503	1.96134	1.50479	1.99762	1.09095	0.760717	2.85569	4.72732	1.67837	5.71215	5.31823	2.24166	0.789785	2.52967	1.24041	0.852623	0.841119	2.33976	5.62223	3.55707	1.09933	0.568134	1.92637	0.647159
9043_09_II B_R	MPM	0.672331	0.0656143	0.202459	0.506694	0.183303	0.0800156	0.0786435	0.205522	2.20401	1.34377	0.311521	3.46726	2.51924	1.02571	5.12628	0.33859	2.62698	0.428093	0.919238	0.426168	10.1797	6.13597	5.10031	1.13937	1.34449	2.44396	1.54571	1.91825	0.84604	0.997041	3.51702	5.57692	1.53841	5.78047	4.58697	1.7299	0.868674	3.61796	1.28045	0.77181	0.762642	2.20127	5.85512	3.19021	0.86695	0.475584	1.84377	0.793614
9580_08_ II	MPM	1.22973	0.0594992	0.236169	0.390247	0.10807	0.0307206	0.0614722	0.235828	2.58005	0.922445	0.222895	2.01884	2.01114	1.05931	6.10512	0.290689	2.06389	0.428384	1.2076	0.516714	10.1741	8.46832	6.60042	1.23445	0.715251	2.16668	1.45995	1.37154	1.08322	0.790348	4.16802	3.64286	1.42169	5.8879	5.13351	2.21457	0.809004	3.72874	1.15494	0.701316	0.628347	1.83907	6.44053	2.85053	0.509514	0.422785	1.78521	0.558466
9580_08_I	MPM	0.30656	0.0269076	0.161705	0.183729	0.085026	0.0282867	0.0758079	0.246824	2.09114	0.830559	0.178803	2.04388	1.79102	0.937515	5.36729	0.325619	2.52151	0.729368	1.32479	0.540123	11.8911	10.4864	6.74344	1.38154	0.788025	2.15262	1.44547	1.31332	1.18397	0.917088	3.42364	3.62884	1.65258	5.8184	5.23658	2.10416	0.871195	2.69547	1.07579	0.573169	0.61169	2.17366	5.50315	3.04557	0.538578	0.43636	1.60957	0.60665
Control 2	Control	0.225285	0.0472242	0.15711	0.205131	0.16172	0.0407223	0.129168	0.302639	2.33861	1.41416	0.286458	3.5435	2.2147	1.63142	3.84645	0.326511	2.91421	0.636587	1.76646	0.660024	10.8293	12.5089	7.5714	1.27915	0.939704	2.27426	1.01572	1.35393	1.35527	1.06537	2.48796	4.50041	2.15554	4.48827	4.26004	2.07497	1.10051	1.90125	0.740682	0.812076	0.420737	2.07286	3.59666	2.86524	0.768315	0.331589	1.05411	0.716023
Pleura 1	Control	0.243669	0.0290905	0.123399	0.206403	0.0948621	0.0303522	0.0634123	0.229011	2.9695	1.38776	0.215737	2.77268	1.78766	1.38434	4.43671	0.571265	2.25396	0.680662	1.55343	0.876438	8.89812	8.77662	6.97323	1.82746	1.16004	2.56274	1.33432	1.66857	1.15881	1.13629	2.8755	5.41373	2.91293	4.34406	3.64524	1.91698	1.59348	2.13447	1.22883	1.19498	0.670517	2.63164	4.59035	2.84065	1.43421	0.582846	1.47072	0.718779
Pleura 2	Control	0.273968	0.0178221	0.102948	0.122235	0.0924904	0.0292016	0.0566107	0.211898	2.40025	1.06027	0.192704	2.09506	1.71227	1.37916	4.78182	0.380214	2.19584	0.550098	1.57766	0.68871	9.92227	12.931	8.38663	1.45577	1.08038	1.67019	1.18711	1.49549	1.06889	1.04933	3.12617	3.89433	1.86895	4.40466	4.26686	1.75799	1.44383	2.59832	1.08809	0.972593	0.407183	1.79094	4.83539	2.88044	0.993314	0.4476	1.72074	0.808702
Pleura 3	Control	0.413099	0.0239989	0.123848	0.166111	0.0980099	0.0403612	0.0572992	0.202505	3.43392	1.54636	0.223297	2.29876	1.69444	1.36781	5.41104	0.452987	2.10113	0.649685	1.38774	0.800996	8.36985	10.7464	7.71478	1.61815	1.24356	2.08603	1.27225	1.85813	0.992268	1.26451	3.09276	4.37688	2.02974	3.99347	3.99898	1.55138	1.69337	2.34388	1.13601	1.1758	0.501067	2.04092	4.81732	2.87835	1.45019	0.465341	1.5315	0.779783
Pleura 4_R2	Control	0.367192	0.0129323	0.122769	0.163867	0.119177	0.0440193	0.0681087	0.249522	3.35814	1.39895	0.253196	2.44458	2.01441	1.76869	5.61919	0.49987	2.18196	0.67443	1.73756	0.803907	9.24789	12.7334	9.35708	1.54396	1.11398	2.19184	1.14978	1.49038	0.908377	1.12553	3.20569	3.12985	1.77681	3.76257	3.6285	1.55379	1.30688	2.17735	0.979572	0.785195	0.552301	1.74843	4.02674	2.65221	0.897447	0.435528	1.35778	0.747554
Pleura 5_R	Control	0.821695	0.0445761	0.30844	0.413769	0.117087	0.0568196	0.0927344	0.311155	5.63013	1.51678	0.272278	2.11597	1.47449	1.22665	6.59216	0.538681	1.96601	0.46139	1.44723	0.947175	8.1106	9.33426	8.39844	2.02386	0.912127	1.98554	1.23289	1.01658	1.32954	1.38723	2.93345	3.82583	2.38551	3.7422	3.4638	1.67216	1.09659	2.43824	1.15576	0.705847	0.659402	2.18485	4.75658	2.45587	1.14721	0.483059	1.63359	0.755595
Pleura 6_R	Control	0.585939	0.0403112	0.187937	0.202864	0.112898	0.0375503	0.0811889	0.223694	4.024	1.7396	0.232348	2.27134	1.65041	1.35205	6.44351	0.657835	2.17837	0.650099	1.28292	0.845144	9.03971	10.8113	8.42387	1.75629	0.975843	1.65156	1.07356	1.34955	0.823201	1.15409	3.00978	3.94977	1.74315	3.84078	3.41149	1.3981	1.40713	2.16267	0.966026	0.802288	0.633564	2.04846	4.40669	3.13923	1.16679	0.834656	1.79837	0.877605
Pleura 7_R1	Control	0.470699	0.0418286	0.215435	0.271642	0.134556	0.0324884	0.0903642	0.278246	3.64315	1.20589	0.290136	3.04651	2.02629	1.66609	5.54887	0.385165	2.61546	0.482786	1.56916	0.678027	12.1234	10.3336	8.29237	1.51235	1.02393	2.37476	1.1531	1.36246	0.871869	1.10168	3.41423	3.32625	1.61761	4.99176	3.68053	1.51387	0.94601	2.4245	0.785755	0.758709	0.448504	1.82843	3.91867	2.18869	0.68715	0.428476	1.25203	0.596195
Pleura 8	Control	0.398016	0.027215	0.191233	0.244341	0.0987122	0.0315613	0.0773502	0.256447	4.22991	1.26384	0.252408	2.26686	1.48993	1.10654	6.53296	0.543553	2.1116	0.574745	1.47213	1.00854	8.26897	9.41018	8.54615	1.96603	0.958615	2.18825	1.32382	0.981597	1.52845	1.32988	3.48139	4.17912	2.31927	3.73787	3.46643	1.56717	1.21244	2.56226	1.0788	0.857617	0.609556	2.35419	4.6665	2.62551	1.14183	0.495816	1.79799	0.720722
[truncated: 1 more columns]

## Sheet: Peak abundance by group
CONTROL		N-glycan peak abundance (% area)
Sample name	Group	1	2	3	4	5	6	7	8	9	10	11	12	13	14	15	16	17	18	19	20	21	22	23	24	25	26	27	28	29	30	31	32	33	34	35	36	37	38	39	40	41	42	43	44	45	46	47	48
05212_25_10_R	Control	0.2458	0.0240608	0.12682	0.18278	0.0803088	0.0302274	0.05436	0.291039	2.46243	1.22551	0.148284	2.50356	1.77364	1.33358	5.45541	0.505216	1.77747	0.552886	1.40889	0.724554	8.7043	10.0337	9.76212	1.77459	1.02375	2.35381	1.18294	1.46751	0.947278	1.23611	3.42775	3.72323	2.04405	4.49367	4.04569	1.73244	1.29207	3.03497	1.13735	0.818417	0.740499	2.41976	5.38912	2.50313	0.9182	0.312668	1.801	0.500465
05212_25_11	Control	0.217121	0.0217008	0.109192	0.158606	0.0936368	0.0330181	0.0739573	0.30333	2.1879	1.28727	0.145062	2.45751	1.75062	1.34946	5.05357	0.649835	1.98344	0.707755	1.45091	0.702358	9.63695	11.9705	9.80489	1.82039	0.943325	2.29028	1.11511	1.06242	1.1796	1.0993	3.27317	3.93365	1.98156	4.64686	4.21771	1.56877	1.20999	2.50281	1.07543	0.594213	0.434037	1.898	4.97015	2.38754	0.786176	0.259897	1.64829	0.593741
05212_25_12	Control	0.0743775	0.0124418	0.0711758	0.0841242	0.0571028	0.0212768	0.0417734	0.193801	1.08235	0.715517	0.114347	1.7567	1.34611	1.03268	3.66859	0.4113	1.72702	0.463388	1.59312	0.617087	9.60155	12.6719	10.5641	1.72927	1.05543	1.74108	1.25602	1.74113	0.82108	1.16976	3.34559	3.62193	2.2269	5.38677	4.4194	1.80661	1.2677	2.79823	1.23376	0.832175	0.649397	2.28501	5.56685	3.04067	0.911658	0.374734	1.80933	0.660198
05212_25_15_R	Control	0.315353	0.0317783	0.128658	0.1879	0.103892	0.03149	0.0612912	0.246967	2.35151	1.21156	0.175326	3.01659	1.93609	1.34109	5.04643	0.418792	1.81644	0.562793	1.28608	0.614724	9.38626	9.03361	8.61198	1.72201	1.06362	2.59372	1.38615	1.67479	0.881915	1.22722	3.63783	4.30002	1.94107	4.50947	4.04659	1.64286	1.54571	2.73232	1.08717	0.782677	0.778507	2.59239	5.17431	2.75488	1.07871	0.406672	1.71183	0.533311
05212_25_16_R	Control	1.41066	0.056336	0.295138	0.355098	0.115856	0.0768951	0.0758897	0.251611	3.28479	1.57222	0.18455	3.17732	2.00072	1.43322	5.58588	0.349484	1.88401	0.443189	1.10872	0.59678	8.74369	8.1205	8.18398	1.59042	0.920406	1.97526	1.22582	1.61089	0.981047	1.10807	3.69499	3.87754	1.72765	4.26903	3.91102	1.78251	1.45732	3.04	1.08364	0.928429	0.673623	2.55333	5.22118	2.728	1.13033	0.425374	2.06311	0.461748
05212_25_17_R2	Control	0.146563	0.0190605	0.0809792	0.138508	0.0936693	0.0220008	0.0784678	0.277986	1.67884	0.991097	0.216251	2.57948	1.80838	1.52458	4.80708	0.487968	2.00206	0.589325	1.50017	0.7057	9.9196	10.787	9.34849	1.89766	1.25412	2.19332	1.57845	1.55302	1.0553	1.28009	3.76968	3.51089	1.84813	4.72531	3.8683	1.65951	1.3217	2.88668	1.16562	0.917928	0.50661	2.30849	5.12891	2.37978	0.734398	0.329267	1.61067	0.496677
05212_25_18_R2	Control	1.93557	0.067588	0.311498	0.413715	0.109249	0.0668944	0.0794325	0.28845	3.651	1.60011	0.162722	3.13192	2.06028	1.83176	5.52077	0.434146	1.80385	0.464856	1.37377	0.644856	9.68551	10.0103	10.0192	1.66326	0.985329	2.28258	1.14857	1.35582	0.861324	1.09036	3.39351	3.01486	1.86508	4.11082	3.67293	1.42137	1.10105	2.71322	0.91999	0.778508	0.320904	1.71744	4.68841	2.09245	0.667609	0.261881	1.47451	0.464593
05212_25_19	Control	1.12897	0.0361235	0.211647	0.264347	0.0852304	0.0540041	0.0548324	0.255857	3.10294	1.4589	0.165253	2.63372	1.80543	1.38859	5.281	0.44368	1.98385	0.455111	1.27078	0.617858	9.5482	10.0392	9.01935	1.55314	0.881842	1.73444	1.12221	1.37618	0.794603	1.06542	3.58323	3.95408	1.97446	4.4951	4.05744	1.60621	1.29994	2.9347	1.07276	0.69522	0.47499	2.05448	5.48204	2.49387	0.875351	0.312366	1.98528	0.56668
05212_25_1_R	Control	0.733881	0.0344997	0.180356	0.248025	0.100178	0.0563645	0.0579779	0.289659	3.04373	1.39592	0.159287	2.72112	1.87191	1.43962	5.04549	0.374897	1.82679	0.381016	1.29257	0.60836	8.91004	9.62011	9.39093	1.58653	1.03363	2.16772	1.13258	1.58481	0.760764	1.09243	3.20676	3.98162	2.13663	4.66233	4.35073	1.84744	1.37114	2.93028	0.941654	0.953011	0.594279	2.19053	5.3444	2.61344	0.966976	0.323132	1.69347	0.515432
05212_25_20	Control	0.850422	0.0298717	0.22438	0.282775	0.0997897	0.0512269	0.0717048	0.278881	3.1539	1.43289	0.164016	2.98108	1.89012	1.53613	5.10657	0.436445	1.94914	0.402433	1.25256	0.691178	8.77077	9.1591	9.26633	1.65474	0.958974	2.18091	1.06189	1.36794	1.00996	1.10562	3.58187	3.905	1.97512	4.3368	4.29897	1.72499	1.49807	2.85306	0.990205	0.767077	0.570097	2.18901	5.39605	2.54413	1.01191	0.330279	1.85137	0.515179
05212_25_2_R	Control	0.958911	0.047411	0.230025	0.325443	0.123015	0.0635633	0.0826763	0.312879	3.30413	1.49156	0.188943	3.00338	1.97445	1.40804	5.7004	0.423801	1.70593	0.414741	1.16385	0.621291	8.38313	8.54073	9.1439	1.66262	1.03495	2.62463	1.06794	1.68864	0.838678	1.22352	3.44597	3.79824	1.97993	4.21616	4.02043	1.77564	1.37919	3.00532	1.01449	0.950447	0.58885	2.41514	5.1564	2.53316	1.10053	0.364872	1.81424	0.487647
05212_25_3_R	Control	0.361851	0.020444	0.116338	0.176947	0.0928285	0.0328589	0.0667602	0.253625	2.47903	1.31765	0.170084	2.81041	1.96097	1.38514	4.75495	0.437651	1.87609	0.4776	1.27912	0.660976	9.39389	9.4273	8.70951	1.59799	1.11215	2.05045	1.22954	1.62837	0.819285	1.05054	3.58791	4.18017	2.20837	4.85238	4.10855	1.71232	1.44746	2.8229	1.03707	1.03281	0.527631	2.51419	5.35338	2.80555	1.1201	0.396185	1.77404	0.513844
05212_25_5	Control	0.237814	0.0188652	0.117661	0.166013	0.0978118	0.0234072	0.0754401	0.241187	2.25939	1.15021	0.168156	2.92042	1.86001	1.27619	5.11765	0.383373	2.11171	0.545931	1.38374	0.686958	9.72764	10.0546	8.76888	1.63977	1.03942	2.28096	1.28606	1.5281	1.04055	1.13241	4.01709	4.08359	2.10682	4.58646	4.00059	1.57369	1.44728	2.88767	1.09097	0.880193	0.451954	2.35447	5.40882	2.42139	0.862866	0.265455	1.65965	0.374679
05212_25_6	Control	0.378187	0.0405359	0.165158	0.272615	0.117816	0.0370655	0.0651392	0.311017	2.9264	1.43778	0.190383	3.51626	2.10318	1.42982	4.80327	0.369692	2.02251	0.516929	1.29163	0.609333	9.2859	8.62764	7.75383	1.55434	1.01594	2.9166	1.09321	1.62213	0.888848	1.07876	3.66771	4.91489	2.30049	4.39867	3.85457	1.6482	1.57236	2.7274	1.06873	0.866648	0.500426	2.47703	5.19543	2.64046	1.02132	0.393581	1.58587	0.487954
05212_25_7_R	Control	1.72067	0.0712175	0.292959	0.41538	0.118448	0.0693884	0.0854317	0.295938	3.6772	1.57668	0.172577	3.21561	2.07584	1.69017	5.42505	0.38762	1.69027	0.515339	1.31484	0.613104	8.99042	9.1357	9.36511	1.65378	0.955228	2.59216	1.0971	1.45023	0.842663	1.09846	3.414	3.38585	2.02858	4.06569	3.90326	1.62275	1.35337	2.77834	0.970821	0.799864	0.444519	1.98385	4.83009	2.35888	0.875043	0.258908	1.61566	0.447926
05212_25_9_R	Control	1.12352	0.0515213	0.260925	0.368027	0.107728	0.0681351	0.087076	0.330041	3.69155	1.55784	0.17603	2.82184	1.97526	1.51353	5.99763	0.409113	1.82097	0.538903	1.3123	0.683824	8.96122	10.4036	10.0443	1.57295	0.921467	2.20284	1.27472	1.38059	0.891569	1.16267	3.34016	3.13404	1.96236	4.13333	3.97501	1.54659	1.15417	2.71784	0.9807	0.722071	0.473867	1.85642	4.69912	2.18653	0.799087	0.231726	1.66992	0.464464
Control 2	Control	0.225285	0.0472242	0.15711	0.205131	0.16172	0.0407223	0.129168	0.302639	2.33861	1.41416	0.286458	3.5435	2.2147	1.63142	3.84645	0.326511	2.91421	0.636587	1.76646	0.660024	10.8293	12.5089	7.5714	1.27915	0.939704	2.27426	1.01572	1.35393	1.35527	1.06537	2.48796	4.50041	2.15554	4.48827	4.26004	2.07497	1.10051	1.90125	0.740682	0.812076	0.420737	2.07286	3.59666	2.86524	0.768315	0.331589	1.05411	0.716023
Pleura 1	Control	0.243669	0.0290905	0.123399	0.206403	0.0948621	0.0303522	0.0634123	0.229011	2.9695	1.38776	0.215737	2.77268	1.78766	1.38434	4.43671	0.571265	2.25396	0.680662	1.55343	0.876438	8.89812	8.77662	6.97323	1.82746	1.16004	2.56274	1.33432	1.66857	1.15881	1.13629	2.8755	5.41373	2.91293	4.34406	3.64524	1.91698	1.59348	2.13447	1.22883	1.19498	0.670517	2.63164	4.59035	2.84065	1.43421	0.582846	1.47072	0.718779
Pleura 2	Control	0.273968	0.0178221	0.102948	0.122235	0.0924904	0.0292016	0.0566107	0.211898	2.40025	1.06027	0.192704	2.09506	1.71227	1.37916	4.78182	0.380214	2.19584	0.550098	1.57766	0.68871	9.92227	12.931	8.38663	1.45577	1.08038	1.67019	1.18711	1.49549	1.06889	1.04933	3.12617	3.89433	1.86895	4.40466	4.26686	1.75799	1.44383	2.59832	1.08809	0.972593	0.407183	1.79094	4.83539	2.88044	0.993314	0.4476	1.72074	0.808702
Pleura 3	Control	0.413099	0.0239989	0.123848	0.166111	0.0980099	0.0403612	0.0572992	0.202505	3.43392	1.54636	0.223297	2.29876	1.69444	1.36781	5.41104	0.452987	2.10113	0.649685	1.38774	0.800996	8.36985	10.7464	7.71478	1.61815	1.24356	2.08603	1.27225	1.85813	0.992268	1.26451	3.09276	4.37688	2.02974	3.99347	3.99898	1.55138	1.69337	2.34388	1.13601	1.1758	0.501067	2.04092	4.81732	2.87835	1.45019	0.465341	1.5315	0.779783
Pleura 4_R2	Control	0.367192	0.0129323	0.122769	0.163867	0.119177	0.0440193	0.0681087	0.249522	3.35814	1.39895	0.253196	2.44458	2.01441	1.76869	5.61919	0.49987	2.18196	0.67443	1.73756	0.803907	9.24789	12.7334	9.35708	1.54396	1.11398	2.19184	1.14978	1.49038	0.908377	1.12553	3.20569	3.12985	1.77681	3.76257	3.6285	1.55379	1.30688	2.17735	0.979572	0.785195	0.552301	1.74843	4.02674	2.65221	0.897447	0.435528	1.35778	0.747554
Pleura 5_R	Control	0.821695	0.0445761	0.30844	0.413769	0.117087	0.0568196	0.0927344	0.311155	5.63013	1.51678	0.272278	2.11597	1.47449	1.22665	6.59216	0.538681	1.96601	0.46139	1.44723	0.947175	8.1106	9.33426	8.39844	2.02386	0.912127	1.98554	1.23289	1.01658	1.32954	1.38723	2.93345	3.82583	2.38551	3.7422	3.4638	1.67216	1.09659	2.43824	1.15576	0.705847	0.659402	2.18485	4.75658	2.45587	1.14721	0.483059	1.63359	0.755595
Pleura 6_R	Control	0.585939	0.0403112	0.187937	0.202864	0.112898	0.0375503	0.0811889	0.223694	4.024	1.7396	0.232348	2.27134	1.65041	1.35205	6.44351	0.657835	2.17837	0.650099	1.28292	0.845144	9.03971	10.8113	8.42387	1.75629	0.975843	1.65156	1.07356	1.34955	0.823201	1.15409	3.00978	3.94977	1.74315	3.84078	3.41149	1.3981	1.40713	2.16267	0.966026	0.802288	0.633564	2.04846	4.40669	3.13923	1.16679	0.834656	1.79837	0.877605
Pleura 7_R1	Control	0.470699	0.0418286	0.215435	0.271642	0.134556	0.0324884	0.0903642	0.278246	3.64315	1.20589	0.290136	3.04651	2.02629	1.66609	5.54887	0.385165	2.61546	0.482786	1.56916	0.678027	12.1234	10.3336	8.29237	1.51235	1.02393	2.37476	1.1531	1.36246	0.871869	1.10168	3.41423	3.32625	1.61761	4.99176	3.68053	1.51387	0.94601	2.4245	0.785755	0.758709	0.448504	1.82843	3.91867	2.18869	0.68715	0.428476	1.25203	0.596195
Pleura 8	Control	0.398016	0.027215	0.191233	0.244341	0.0987122	0.0315613	0.0773502	0.256447	4.22991	1.26384	0.252408	2.26686	1.48993	1.10654	6.53296	0.543553	2.1116	0.574745	1.47213	1.00854	8.26897	9.41018	8.54615	1.96603	0.958615	2.18825	1.32382	0.981597	1.52845	1.32988	3.48139	4.17912	2.31927	3.73787	3.46643	1.56717	1.21244	2.56226	1.0788	0.857617	0.609556	2.35419	4.6665	2.62551	1.14183	0.495816	1.79799	0.720722
Mean		0.62557	0.0347382	0.178241	0.241467	0.105043	0.0432357	0.0731379	0.267495	3.05459	1.35825	0.196793	2.72409	1.8503	1.43185	5.2633	0.451164	2.02	0.535707	1.40309	0.708316	9.29836	10.2088	8.85684	1.66626	1.02431	2.20664	1.20003	1.46677	0.986045	1.15339	3.36057	3.91663	2.04467	4.36778	3.94292	1.66713	1.34075	2.64435	1.0412	0.855391	0.545321	2.18041	4.90478	2.6004	0.981869	0.390076	1.6554	0.59222
Std Dev		0.503552	0.0160329	0.0734772	0.0953275	0.0198583	0.0164474	0.017336	0.0372066	0.915611	0.223847	0.0461759	0.448468	0.209874	0.186785	0.715686	0.0870123	0.280013	0.0926364	0.164422	0.111353	0.851901	1.40084	0.866117	0.162645	0.0971284	0.313363	0.124046	0.217572	0.194471	0.0904634	0.325941	0.543865	0.264476	0.402624	0.285824	0.152187	0.179396	0.312085	0.1179	0.139749	0.113056	0.279614	0.510658	0.265172	0.203683	0.127147	0.219042	0.136326
MPM		N-glycan peak abundance (% area)
Sample name	Group	1	2	3	4	5	6	7	8	9	10	11	12	13	14	15	16	17	18	19	20	21	22	23	24	25	26	27	28	29	30	31	32	33	34	35	36	37	38	39	40	41	42	43	44	45	46	47	48
11223_11_I_R	MPM	0.434763	0.0639528	0.142	0.427737	0.134719	0.0657013	0.0549136	0.45193	2.99873	1.81498	0.208157	3.21158	1.72207	0.924449	4.94429	0.341085	2.45649	0.446122	0.924131	0.348641	9.81293	7.27992	5.83556	1.54907	0.953315	2.25191	1.79184	1.52186	0.853343	1.06373	3.42207	4.00859	1.62735	6.55145	4.49943	1.87881	1.16837	2.47388	1.14027	0.820164	0.549242	2.77613	6.9332	3.1315	0.793078	0.511485	2.10514	0.506536
13827_12_II_R1	MPM	0.0802789	0.0316363	0.076205	0.103046	0.066381	0.0603656	0.0133568	0.156441	1.2213	0.783809	0.153471	1.82508	1.6261	1.50047	3.87628	0.44034	2.77433	0.577961	1.54134	0.779852	9.74088	11.2027	8.77378	1.6219	1.22587	1.9101	1.61673	1.44225	1.53735	1.29598	3.81711	2.97827	1.94863	5.73949	4.65317	2.15146	1.44518	2.8514	1.30049	0.832727	0.805759	2.58881	4.48797	3.12112	0.697515	0.311461	1.26978	0.603625
14679_12	MPM	1.37677	0.0456383	0.333285	0.38761	0.115494	0.0804472	0.053564	0.235272	2.5388	1.31044	0.175734	2.04488	1.47719	1.01986	7.1894	0.534105	2.74741	0.358716	1.14573	0.70903	8.24281	9.00665	8.07127	1.40252	1.13924	1.01194	1.26609	1.5103	1.26717	1.00423	5.8665	2.35306	2.38553	4.24191	4.19373	1.81765	0.799188	4.94061	1.32738	0.802044	0.334153	1.85306	5.75251	1.64	0.833473	0.429595	1.93437	0.480017
16089_12 A	MPM	0.235747	0.0317865	0.0712177	0.225761	0.102752	0.0285837	0.0269875	0.206313	1.6799	1.16491	0.28066	2.784	1.80872	0.971961	4.77167	0.288389	3.63716	0.694798	1.05265	0.525459	9.53766	7.59726	5.22911	0.892195	1.28887	2.18236	1.38269	1.60702	1.04705	0.851997	4.6481	6.73091	2.04978	6.10923	4.35532	2.03563	0.969146	3.04004	1.12522	0.736697	0.606411	2.11582	7.06432	2.68294	0.804648	0.325825	1.84446	0.349483
16089_12 B	MPM	0.367729	0.0352322	0.156741	0.230231	0.108005	0.0449941	0.0640293	0.253102	2.64736	1.20406	0.258113	2.35433	1.87245	1.0884	5.65792	0.481753	2.58349	0.875213	1.33245	0.705414	11.2727	10.4926	6.72029	1.57354	0.86962	1.82168	1.28128	1.31146	1.30967	0.832454	3.69918	3.99279	1.8209	5.56133	4.79275	2.18428	0.967675	2.85796	1.00054	0.618014	0.577646	1.87434	4.67862	2.47077	0.644597	0.304927	1.40896	0.449952
18228_12	MPM	0.86451	0.0669393	0.230415	0.380232	0.175584	0.042982	0.0357811	0.260718	2.68769	1.59426	0.206532	3.75403	2.35761	1.3601	5.92802	0.348194	3.45905	0.472765	1.47844	0.469617	10.014	10.7446	8.55341	1.33197	0.877041	1.89164	1.05959	1.56604	1.00828	1.02029	4.1493	3.27253	1.63203	4.58559	3.88067	1.95786	1.08653	3.37266	0.780864	0.497701	0.563364	1.83434	3.56703	2.12228	0.467695	0.360352	0.900973	0.403433
19979_12	MPM	0.694132	0.0533923	0.328493	0.311826	0.124273	0.047876	0.0772277	0.781345	1.98167	1.28136	0.201608	2.54106	1.81178	1.12686	4.9234	0.289361	3.00323	0.530976	1.26009	0.459092	11.0761	11.8755	7.62007	1.49855	0.821621	1.59977	1.19191	1.45751	1.14638	0.661088	3.74414	3.54994	1.4614	6.09501	4.62072	2.29931	1.02078	2.65776	0.996091	0.503643	0.545722	1.88294	4.86841	2.62233	0.480822	0.192152	1.15252	0.311005
2436_10_I	MPM	0.188155	0.0255842	0.119672	0.147634	0.0987601	0.0312902	0.0636659	0.225761	1.70812	0.968643	0.209129	2.75014	1.73495	1.29356	4.82759	0.515147	2.65861	0.707746	1.27834	0.582968	11.1298	10.997	6.59087	1.48071	0.861365	2.04422	1.25637	1.38431	1.23484	0.6189	3.92935	4.35569	1.787	5.16448	4.88316	2.13559	1.0254	3.10227	1.25919	0.680271	0.541661	1.79709	5.44178	2.65686	0.612408	0.379452	1.85486	0.42601
2436_10_II_R1	MPM	0.458986	0.0500577	0.214417	0.289395	0.131026	0.0598758	0.104328	0.257621	2.13948	0.915299	0.168613	2.31154	1.3085	0.892469	7.38146	0.37341	2.23079	0.358641	1.0127	0.467681	6.61803	5.559	6.18387	1.93188	0.840529	2.1422	1.48364	1.52614	0.972106	1.13171	5.33979	3.03318	1.88994	3.85435	4.29183	2.43092	0.920655	4.55715	1.5548	1.03015	1.19384	2.48015	7.98243	3.53674	0.792697	1.25895	3.29401	0.955881
3270_12_R2	MPM	0.205487	0.047685	0.120861	0.212902	0.126306	0.0552246	0.0484421	0.388066	1.6441	1.1362	0.412738	2.44394	2.33871	1.35217	4.76279	0.400687	2.44985	0.760233	1.15692	0.645926	12.7023	6.8524	6.01405	1.92115	1.518	1.29415	1.66605	1.44018	0.976962	1.48365	3.74372	2.84199	1.08177	8.5021	3.14598	1.381	1.55424	2.74676	1.06622	0.810313	0.562357	2.53517	7.67901	2.73604	0.42062	0.570665	1.37436	0.500267
3759_11_I	MPM	0.154617	0.0354131	0.0869174	0.152986	0.119413	0.0181823	0.0427111	0.208108	1.41537	0.882714	0.323569	3.26452	2.36319	0.903291	4.46657	0.315675	3.12904	0.670246	1.34119	0.477769	12.4647	9.01237	5.84069	1.23494	0.904326	2.68364	1.52854	1.57522	1.18672	0.750733	3.76049	5.00152	1.55134	6.15634	5.42775	2.13152	0.943649	2.51918	0.911227	0.630013	0.645884	2.05249	4.19499	2.87474	0.930298	0.588588	1.26573	0.598186
5119_11_R	MPM	0.257683	0.0347971	0.0850304	0.218468	0.116407	0.0527203	0.0832884	0.206348	1.67897	1.37813	0.213683	2.93175	1.86303	1.655	4.47147	0.290245	2.23839	0.645666	1.13135	0.596136	10.886	11.1914	6.66725	1.4588	0.990258	1.85492	1.45846	1.1914	1.24173	0.929668	3.52404	3.07376	1.51757	5.48259	5.02507	2.23328	1.14218	2.82303	1.12707	0.860178	0.573438	2.3375	5.22702	3.21555	0.80559	0.357184	1.80371	0.519448
5125_09_I	MPM	0.0907201	0.0290435	0.0524931	0.154606	0.0853307	0.0217008	0.0340852	0.196708	2.23585	1.02572	0.249396	1.73725	2.26541	0.782733	4.3986	0.251523	2.61758	0.79748	1.24252	0.486765	16.2022	10.8087	5.76123	1.04433	0.71128	1.40362	1.45051	1.13631	1.05657	0.601262	2.99947	2.69019	1.58307	7.70179	6.30766	2.11115	0.642281	1.4075	0.657427	0.398561	0.494415	1.30047	6.80303	2.81445	0.538716	0.245101	1.62907	0.456689
5524_09_I_R1	MPM	0.0906719	0.0328984	0.112511	0.181323	0.122403	0.127504	0.0339826	0.234254	1.66996	1.06176	0.284954	2.69842	2.53148	1.57001	4.41722	0.469705	3.10536	1.06204	1.74132	0.740926	15.8073	13.9151	8.38931	1.61212	1.16189	1.01896	1.70824	1.2914	1.00135	0.87223	2.77792	2.45877	1.14538	5.56657	3.32783	1.3419	0.868606	2.11827	0.843741	0.591696	0.333393	1.34187	3.72326	2.04486	0.433337	0.172443	1.08686	0.480981
5972_10_I_R	MPM	0.224107	0.0381789	0.169739	0.271669	0.150549	0.0622824	0.0702923	0.454237	1.988	1.67749	0.43529	2.38308	2.25343	0.959841	5.48689	0.590616	2.75375	0.802021	1.34311	0.561947	10.5805	8.97133	5.74227	1.44596	0.752578	1.91484	1.17585	1.42099	1.16241	0.93039	4.45025	3.8965	1.35847	7.02979	5.05766	1.80668	0.828777	3.19173	1.13754	0.489013	0.47497	1.8449	5.48259	2.85422	0.555945	0.436664	1.65991	0.508848
6949_10_II	MPM	0.321825	0.120643	0.10781	0.75524	0.491367	0.0537602	0.0342161	0.486863	2.40013	1.72165	0.475625	2.85823	3.10899	1.99411	5.77633	0.411407	2.88346	0.37689	1.88014	0.830484	7.3956	6.4122	6.66051	1.41579	1.09312	2.20696	1.46578	1.57257	1.31182	0.891591	5.20665	4.22325	1.5666	4.64433	3.46939	1.15748	1.37294	3.90186	1.44082	0.687744	0.491021	2.06548	6.40197	2.71196	0.583156	0.38931	1.4835	0.459202
7004_10 A	MPM	0.17337	0.0154067	0.072045	0.171322	0.10247	0.0630972	0.0359805	0.416874	1.63885	1.35812	0.198901	3.13012	1.80139	1.43463	4.46193	0.334432	2.64168	0.562119	1.39361	0.474237	9.17558	10.0671	7.99791	2.88437	0.533165	2.03705	1.29115	1.34325	1.51593	0.767815	3.79173	4.62037	1.66932	4.38802	4.98594	2.12852	1.33667	2.71821	1.47916	0.633387	0.633093	2.28042	4.63514	2.84085	0.926997	0.393664	1.50571	0.54625
7004_10 B_R	MPM	0.113059	0.0343328	0.0979149	0.213874	0.149543	0.055534	0.0959457	0.341594	1.64476	1.52034	0.328099	3.54441	2.12185	1.57633	3.78094	0.364401	3.10799	0.940492	1.47343	0.71018	10.9409	10.6333	6.50562	2.22352	0.577515	1.87279	1.44899	1.80465	0.857903	0.904704	3.3922	5.02749	1.54535	5.04254	4.46808	1.90036	1.42415	2.19823	1.10961	0.80147	0.541769	2.31317	4.21383	2.8144	0.853965	0.392366	1.1055	0.532544
7892_10_I B	MPM	0.458559	0.0237962	0.207097	0.179526	0.0622898	0.052541	0.0486871	0.159972	2.16337	1.07275	0.126051	2.38457	1.34985	1.29984	6.25002	0.595271	2.82688	0.500496	1.2081	0.934154	7.9113	8.46044	7.80197	1.65512	0.802402	1.79119	1.46087	1.20097	1.41556	1.30243	3.90042	3.37677	2.49876	4.99923	6.34828	2.33096	1.06318	3.15896	1.10477	0.784045	0.455686	2.3692	5.47702	3.02789	0.536322	0.407626	1.57444	0.53647
8544_10_I A	MPM	0.679397	0.0815398	0.156888	0.539464	0.196225	0.0511663	0.0629015	0.279605	2.38674	1.36621	0.305032	2.15431	2.73092	0.964138	5.2863	0.352297	1.7176	0.289426	1.013	0.422185	8.77373	5.61337	5.86379	1.29703	0.749494	1.80755	1.32854	1.24241	0.872076	0.968165	6.87483	2.87542	1.55292	5.7161	3.83379	1.43747	0.871501	4.95948	1.48477	0.793559	0.518085	2.16577	9.5971	2.80272	0.629936	0.62434	3.01191	0.580715
9043_09_II A_R	MPM	0.457538	0.0603355	0.177502	0.448537	0.173403	0.0372338	0.0925944	0.212347	2.35182	1.21548	0.341091	2.88034	2.83621	1.07427	4.46606	0.306673	2.51202	0.583455	1.01408	0.47385	10.6519	7.53862	5.35288	1.2042	1.27503	1.96134	1.50479	1.99762	1.09095	0.760717	2.85569	4.72732	1.67837	5.71215	5.31823	2.24166	0.789785	2.52967	1.24041	0.852623	0.841119	2.33976	5.62223	3.55707	1.09933	0.568134	1.92637	0.647159
9043_09_II B_R	MPM	0.672331	0.0656143	0.202459	0.506694	0.183303	0.0800156	0.0786435	0.205522	2.20401	1.34377	0.311521	3.46726	2.51924	1.02571	5.12628	0.33859	2.62698	0.428093	0.919238	0.426168	10.1797	6.13597	5.10031	1.13937	1.34449	2.44396	1.54571	1.91825	0.84604	0.997041	3.51702	5.57692	1.53841	5.78047	4.58697	1.7299	0.868674	3.61796	1.28045	0.77181	0.762642	2.20127	5.85512	3.19021	0.86695	0.475584	1.84377	0.793614
9580_08_ II	MPM	1.22973	0.0594992	0.236169	0.390247	0.10807	0.0307206	0.0614722	0.235828	2.58005	0.922445	0.222895	2.01884	2.01114	1.05931	6.10512	0.290689	2.06389	0.428384	1.2076	0.516714	10.1741	8.46832	6.60042	1.23445	0.715251	2.16668	1.45995	1.37154	1.08322	0.790348	4.16802	3.64286	1.42169	5.8879	5.13351	2.21457	0.809004	3.72874	1.15494	0.701316	0.628347	1.83907	6.44053	2.85053	0.509514	0.422785	1.78521	0.558466
9580_08_I	MPM	0.30656	0.0269076	0.161705	0.183729	0.085026	0.0282867	0.0758079	0.246824	2.09114	0.830559	0.178803	2.04388	1.79102	0.937515	5.36729	0.325619	2.52151	0.729368	1.32479	0.540123	11.8911	10.4864	6.74344	1.38154	0.788025	2.15262	1.44547	1.31332	1.18397	0.917088	3.42364	3.62884	1.65258	5.8184	5.23658	2.10416	0.871195	2.69547	1.07579	0.573169	0.61169	2.17366	5.50315	3.04557	0.538578	0.43636	1.60957	0.60665
Mean		0.422364	0.0462629	0.154983	0.295169	0.138712	0.0521703	0.0580377	0.295902	2.07067	1.2313	0.261236	2.64657	2.06688	1.19863	5.17183	0.385401	2.69777	0.608306	1.26735	0.578555	10.5492	9.13843	6.6925	1.51813	0.949763	1.89442	1.42788	1.46446	1.13248	0.931176	4.04173	3.8307	1.66517	5.68046	4.66015	1.96425	1.03291	3.09037	1.14995	0.70418	0.595238	2.09845	5.73468	2.8069	0.681508	0.439792	1.68461	0.53381
Std Dev		0.346454	0.022907	0.0761733	0.156581	0.0827471	0.0231159	0.0236641	0.140903	0.452677	0.289673	0.091307	0.555814	0.470147	0.303033	0.924133	0.0987883	0.42449	0.201276	0.240385	0.147428	2.25181	2.19313	1.09418	0.411557	0.253637	0.403361	0.17505	0.21666	0.19834	0.214913	0.96236	1.06419	0.325323	1.05988	0.804858	0.340018	0.240487	0.856841	0.223939	0.14804	0.17538	0.360344	1.43938	0.434356	0.184266	0.209632	0.549993	0.134318
[truncated: 1 more columns]

## Sheet: Stats
Unpaired t test with Welch correction performed in GraphPad prism
Glycan peak	Discovery?	P value	Mean of CONTROL	Mean of MPM	Difference	SE of difference	t ratio	df	q value		Test details
1	No	0.09	-1.11	-1.682	0.5722	0.3344	1.711	46.93	0.09		Test name	Unpaired t test with Welch correction
2	No	0.02	-5.04	-4.564	-0.4765	0.2008	2.373	46.26	0.03		Variance assumption	Individual variance for each group
3	No	0.21	-2.609	-2.85	0.2411	0.1905	1.265	45.38	0.19		Multiple comparisons	False Discovery Rate (FDR)
4	No	0.25	-2.162	-1.939	-0.223	0.1897	1.176	44.64	0.22		Method	Two-stage step-up (Benjamini, Krieger, and Yekutieli)
5	No	0.03	-3.279	-2.985	-0.2942	0.1317	2.234	32.36	0.04		Desired FDR (Q)	1.00%
6	No	0.13	-4.664	-4.395	-0.2686	0.1765	1.522	46.48	0.13
7	No	0.007	-3.804	-4.286	0.4816	0.1682	2.864	32.25	0.01
8	No	0.67	-1.919	-1.867	-0.05169	0.1214	0.4256	29.37	0.49
9	Yes	<0.001	1.542	1.016	0.5262	0.1159	4.54	42.64	<0.001
10	No	0.08	0.4207	0.2613	0.1594	0.088	1.811	43.78	0.09
11	Yes	0.004	-2.382	-2.014	-0.368	0.1199	3.068	40.51	0.008
12	No	0.5	1.426	1.373	0.05379	0.07948	0.6768	44.17	0.38
13	No	0.09	0.878	1.012	-0.1335	0.0755	1.768	34.39	0.09
14	Yes	0.001	0.5062	0.2192	0.2869	0.08041	3.568	35.31	0.003
15	No	0.62	2.383	2.35	0.03271	0.06486	0.5044	44.49	0.46
16	No	0.008	-1.172	-1.418	0.2457	0.08877	2.767	42.67	0.01
17	Yes	<0.001	1.002	1.414	-0.4116	0.06044	6.81	43.67	<0.001
18	No	0.25	-0.923	-0.7934	-0.1295	0.1119	1.158	34.16	0.22
19	No	0.02	0.4785	0.3167	0.1618	0.06379	2.537	38.48	0.03
20	Yes	<0.001	-0.513	-0.8303	0.3173	0.08367	3.792	37.28	0.002
21	No	0.02	3.212	3.369	-0.1573	0.06614	2.378	30.56	0.03
22	No	0.03	3.339	3.15	0.1894	0.08342	2.27	34.65	0.04
23	Yes	<0.001	3.14	2.724	0.4155	0.05529	7.515	38.12	<0.001
24	No	0.03	0.7294	0.5575	0.1719	0.07754	2.217	29.96	0.04
25	No	0.08	0.02777	-0.1236	0.1514	0.08289	1.827	28.12	0.09
26	No	0.006	1.127	0.8835	0.2434	0.08278	2.94	37.18	0.01
27	Yes	<0.001	0.256	0.5042	-0.2481	0.04655	5.33	43.91	<0.001
28	No	>0.99	0.5359	0.5356	0.0002682	0.06249	0.004291	46.77	0.7
29	No	0.008	-0.04467	0.159	-0.2036	0.07357	2.768	47	0.01
30	Yes	<0.001	0.2026	-0.1392	0.3418	0.06948	4.92	27.97	<0.001
31	Yes	0.002	1.742	1.98	-0.2385	0.07035	3.39	32.18	0.004
32	No	0.44	1.956	1.887	0.06895	0.08777	0.7855	33.9	0.34
33	Yes	<0.001	1.022	0.711	0.3108	0.0662	4.696	39.03	<0.001
34	Yes	<0.001	2.121	2.483	-0.3616	0.05989	6.039	33.62	<0.001
35	Yes	<0.001	1.976	2.199	-0.2236	0.0562	3.979	30.5	0.001
36	Yes	0.001	0.7314	0.9499	-0.2184	0.06277	3.48	32.13	0.004
37	Yes	<0.001	0.4103	0.01108	0.3992	0.07725	5.168	37.82	<0.001
38	No	0.05	1.392	1.575	-0.1834	0.08964	2.045	31.67	0.06
39	No	0.09	0.04974	0.1735	-0.1237	0.07012	1.764	36.67	0.09
40	Yes	<0.001	-0.2426	-0.5406	0.298	0.08005	3.723	41.3	0.002
41	No	0.3	-0.9079	-0.8027	-0.1053	0.1006	1.046	43.6	0.25
42	No	0.32	1.113	1.047	0.06603	0.06623	0.9971	41.06	0.27
43	No	0.02	2.286	2.478	-0.1915	0.07863	2.435	31.77	0.03
44	No	0.1	1.371	1.47	-0.0983	0.05855	1.679	37.38	0.1
45	Yes	<0.001	-0.05436	-0.6041	0.5497	0.09884	5.562	42.67	<0.001
46	No	0.43	-1.42	-1.304	-0.1166	0.1454	0.8021	41.68	0.34
47	No	0.8	0.7131	0.6881	0.02497	0.09688	0.2577	32.95	0.57
48	No	0.12	-0.7907	-0.9432	0.1525	0.09577	1.592	46.72	0.11
49	No	0.02	-1.664	-2.069	0.4057	0.1657	2.448	43.02	0.03
Discoveries
	P value	Mean of CONTROL	Mean of MPM	Difference	SE of difference	t ratio	df	q value
23	<0.001	3.14	2.724	0.4155	0.05529	7.515	38.12	<0.001
17	<0.001	1.002	1.414	-0.4116	0.06044	6.81	43.67	<0.001
34	<0.001	2.121	2.483	-0.3616	0.05989	6.039	33.62	<0.001
45	<0.001	-0.05436	-0.6041	0.5497	0.09884	5.562	42.67	<0.001
27	<0.001	0.256	0.5042	-0.2481	0.04655	5.33	43.91	<0.001
37	<0.001	0.4103	0.01108	0.3992	0.07725	5.168	37.82	<0.001
33	<0.001	1.022	0.711	0.3108	0.0662	4.696	39.03	<0.001
30	<0.001	0.2026	-0.1392	0.3418	0.06948	4.92	27.97	<0.001
9	<0.001	1.542	1.016	0.5262	0.1159	4.54	42.64	<0.001
35	<0.001	1.976	2.199	-0.2236	0.0562	3.979	30.5	0.001
20	<0.001	-0.513	-0.8303	0.3173	0.08367	3.792	37.28	0.002
40	<0.001	-0.2426	-0.5406	0.298	0.08005	3.723	41.3	0.002
14	0.001	0.5062	0.2192	0.2869	0.08041	3.568	35.31	0.003
36	0.001	0.7314	0.9499	-0.2184	0.06277	3.48	32.13	0.004
31	0.002	1.742	1.98	-0.2385	0.07035	3.39	32.18	0.004
11	0.004	-2.382	-2.014	-0.368	0.1199	3.068	40.51	0.008
