# Supplementary material for: Glycan Fingerprint of Malignant Pleural Mesothelioma
Source: Int J Mol Sci. 2026 Jul 9;27(14):6134. doi: 10.3390/ijms27146134 (PMC13410575; doi:10.3390/ijms27146134)
Supplement: Supplementary file 1 [file ijms-27-06134-s001.zip › S8_Table_Mass_list.xlsx]

## Sheet: Mass list
Glycan peak	Monosaccharide composition	Theoretical mass from composition [M:ProA+H+]+	Control															MPM
			Int	m/z	Charge state	[M:ProA+H+]+	[M+H+]+	Delta (ppm)	MS/MS diagnostic fragments									Int	m/z	Charge state	[M:ProA+H+]+	[M+H+]+	Delta (ppm)	MS/MS diagnostic fragments
									Core fucose @ 587 Da	Core fucose @ 790 Da	Antennary fucose @ 512 Da	Bisecting GlcNAc @ 1009 Da	Bisecting GlcNAc + CF @ 1155 Da	Phos/Sulph @ 446 Da	Mismod EE @ 461 Da	Oligomannose or hybrid @ 487 Da	Other diagnostic fragments							Core fucose @ 587 Da	Core fucose @ 790 Da	Antennary fucose @ 512 Da	Bisecting GlcNAc @ 1009 Da	Bisecting GlcNAc + CF @ 1155 Da	Phos/Sulph @ 446 Da	Mismod EE @ 461 Da	Oligomannose or hybrid @ 487 Da	Other diagnostic fragments
9	H5N2	1454.69	339654	1454.61	1	1454.61	1235.37	52.0847								Y	Hexose ladder	241959	1454.62	1	1454.62	1235.37	46.104								y	Hexose ladder
11	H4N4	1698.79	25680	1698.72	1	1698.72	1479.48	40.0217										25932	1698.73	1	1698.73	1479.49	34.4294
14	H4N5F1	2047.93	11171	2047.87	1	2047.87	1828.62	30.0644	Y			Y						7624	2047.88	1	2047.88	1828.64	22.2516	Y	Y
	H6N2	1616.74	10944	1616.67	1	1616.67	1397.43	39.2706								Y		11614	1616.69	1	1616.69	1397.44	32.776
17	H5N4	1860.84	59079	1860.78	1	1860.78	1641.53	35.6891										70113	1860.79	1	1860.79	1641.55	27.7895
20	H6N2P1	1696.73	5276	1696.67	1	1696.67	1477.43	31.1483						Y				3606	1696.69	1	1696.69	1477.44	24.7242						Y
23	H7N2	1778.79	128286	1778.73	1	1778.73	1559.48	35.8747								Y	Hexose ladder	51694	1778.73	1	1778.73	1559.49	31.7146								Y	Hexose ladder
27	H4N5EE1	2362.18	11008	1181.54	2	2362.07	2142.83	45.0689							Y			3402	1181.55	2	2362.09	2142.85	37.5335							Y
	H5N3EE1	2118.07	5340	1059.48	2	2117.96	1898.72	53.6994							Y			4483	1059.49	2	2117.98	1898.74	44.3513							Y
30	Undetermined	-	12994	1393.62	2	2786.24	2566.99	-	Y						Y			5012	1393.64	2	2786.28	2567.03	-	Y						Y
	H8N2P1	2020.83	2602	2020.78	2	2020.78	1801.53	27.215										4976	2020.81	1	2020.81	1801.56	13.8047
	H8N2	1940.84	5985	1940.78	1	1940.78	1721.53	35.313										4482	1940.8	1	1940.8	1721.55	23.9262
31	H8N2	1940.84	39004	1940.78	1	1940.78	1721.53	34.2825								Y	Hexose ladder	41240	1940.8	1	1940.8	1721.55	24.5445								Y	Hexose ladder
33	H5N4EE1MA1	2625.29	35866	1313.09	2	2625.18	2405.94	42.8569							Y			19003	1313.11	2	2625.21	2405.96	33.1818							Y
34	H5N4EE1MA1	2625.29	31344	1313.1	2	2625.18	2405.94	42.2474							Y			25101	1313.11	2	2625.21	2405.96	33.8674							Y
35	H5N4F1EE1	2467.21	51820	1234.06	2	2467.11	2247.86	42.5665	Y	Y					Y			49311	1234.07	2	2467.13	2247.89	33.5685							Y
36	H5N4F1EE1MA1	2771.35	17685	1386.13	2	2771.24	2552	39.1941	Y	Y					Y			22993	1386.14	2	2771.27	2552.02	30.4619	Y	Y					Y
37	H5N5F1EE1	2670.29	39672	1335.6	2	2670.2	2450.95	35.2745	Y	Y			Y		Y			15105	1335.61	2	2670.22	2450.98	26.7361		Y					Y
40	Undetermined	-	6793	1313.59	2	2626.18	2406.93	-							Y			6724	1313.6	2	2626.2	2406.95	-							Y
	H5N4F1EE1MA1	2771.35	3482	1386.13	2	2771.24	2552	39.4828							Y			4133	1386.14	2	2771.26	2552.02	32.1217							Y
45	H5N5F1EE2	3130.6	9860	1565.74	2	3130.48	2911.24	39.0957	Y						Y			1296	1565.75	2	3130.49	2911.25	35.582	Y	Y					Y
